# Supplementary material for: Zelkovamycin is an OXPHOS Inhibitory Member of the Argyrin Natural Product Family
Source: Chemistry. 2020 Jun 17;26(39):8524–31. doi: 10.1002/chem.202001577 (PMC7383741; doi:10.1002/chem.202001577)
Supplement: Supplementary file 1 — Supplementary [file CHEM-26-8524-s001.zip]

Archive with 4 entries (4 files):
- SuppInfos.pdf
- Supporting File 1.pdf
- Supporting Table 1.xlsx
- Supporting Table 2.xlsx
