# Supplementary material for: Zelkovamycin is an OXPHOS Inhibitory Member of the Argyrin Natural Product Family
Source: Chemistry. 2020 Jun 17;26(39):8524–31. doi: 10.1002/chem.202001577 (PMC7383741; doi:10.1002/chem.202001577)
Supplement: Supplementary file 1 — Supplementary [file CHEM-26-8524-s001.zip › Supporting Table 1.xlsx]

## Sheet: Zelkovamycin_synthesised
Meas. m/z	Calc. m/z	d (Da)	d (ppm)	Rel. Int. (%)	z	Annotation	Formula
264.08	264.08	0	0.2	0.73	1	b3 -NH3 -CO [5|6][1-3]	C12H13N3O2S
281.107	281.107	0.0002	0.8	2.64	1	b3 -CO [5|6][1-3]	C12H16N4O2S
283.086	283.086	0	0	0.65	1	b3 -C10H9NO [6|7][1-3]	C11H14N4O3S
283.086	283.086	0	0	0.65	1	b3 -C10H9NO -COCH2 [7|1][1-3]	C11H14N4O3S
297.156	297.156	-0.0002	-0.5	0.58	1	b4 -COCH2 [2|3][1-4]	C13H20N4O4
297.156	297.156	-0.0002	-0.5	0.58	1	b4 [3|4][1-4]	C13H20N4O4
309.102	309.102	0.0001	0.3	3.71	1	b3 [5|6][1-3]	C13H16N4O3S
325.112	325.112	0.0001	0.3	10.12	1	b2 -H2O -CO [7|1][1-2]	C17H16N4OS
326.096	326.096	0.0002	0.7	2.83	1	b2 -NH3 -CO [7|1][1-2]	C17H15N3O2S
339.166	339.166	0	0.1	1.12	1	b4 [2|3][1-4]	C15H22N4O5
342.145	342.145	-0.0001	-0.2	1.08	1	b3 -NH3 -CO [1|2][1-3]	C18H19N3O4
343.122	343.122	0	0.1	7.54	1	b2 -CO [7|1][1-2]	C17H18N4O2S
349.097	349.096	0.0001	0.2	1.1	1	b4 -C10H9NO -NH3 [5|6][1-4]	C15H16N4O4S
354.091	354.091	0	0	1.55	1	b2 -NH3 [7|1][1-2]	C18H15N3O3S
366.159	366.159	-0.0002	-0.5	0.39	1	b4 -CO [4|5][1-4]	C16H23N5O3S
370.14	370.14	-0.0001	-0.2	1.08	1	b3 -NH3 [1|2][1-3]	C19H19N3O5
371.117	371.117	0	-0.1	3.31	1	b2 [7|1][1-2]	C18H18N4O3S
377.128	377.128	0.0005	1.3	0.57	1	b4 -NH3 [4|5][1-4]	C17H20N4O4S
382.209	382.209	0.0006	1.6	0.38	1	b5 -CO [2|3][1-5]	C17H27N5O5
396.134	396.134	0.0004	1.1	2.37	1	b4 -C10H9NO [6|7][1-4]	C16H21N5O5S
396.149	396.149	0	-0.1	33.24	1	b3 -H2O -CO [6|7][1-3]	C20H21N5O2S
397.133	397.133	0.0003	0.7	0.52	1	b3 -NH3 -CO [6|7][1-3]	C20H20N4O3S
410.203	410.203	-0.0001	-0.2	1.14	1	b5 [2|3][1-5]	C18H27N5O6
413.182	413.182	0.0004	1	0.76	1	b4 -COCH2 -NH3 [1|2][1-4]	C21H24N4O5
414.159	414.159	0.0001	0.2	60.66	1	b3 -CO [6|7][1-3]	C20H23N5O3S
414.159	414.159	0.0001	0.2	60.66	1	b3 -CO -COCH2 [7|1][1-3]	C20H23N5O3S
427.198	427.198	0.0001	0.2	2.66	1	b4 -NH3 -CO [1|2][1-4]	C22H26N4O5
435.145	435.144	0.0003	0.7	0.85	1	b5 -C10H9NO -H2O [6|7][1-5]	C18H22N6O5S
437.16	437.16	0.0001	0.3	0.98	1	b5 -C10H9NO -COCH2 [5|6][1-5]	C18H24N6O5S
442.154	442.154	0	0.1	41.29	1	b3 [6|7][1-3]	C21H23N5O4S
442.154	442.154	0	0.1	41.29	1	b3 -COCH2 [7|1][1-3]	C21H23N5O4S
453.155	453.155	0.0001	0.3	1.69	1	b5 -C10H9NO [6|7][1-5]	C18H24N6O6S
461.16	461.16	0.0002	0.4	0.8	1	b5 -C10H9NO -H2O [5|6][1-5]	C20H24N6O5S
462.145	462.144	0.0005	1.1	0.71	1	b5 -C10H9NO -NH3 [5|6][1-5]	C20H23N5O6S
467.138	467.138	0	-0.1	0.69	1	b3 -NH3 [7|1][1-3]	C23H22N4O5S
479.171	479.171	-0.0002	-0.5	1.11	1	b5 -C10H9NO [5|6][1-5]	C20H26N6O6S
479.186	479.186	0	-0.1	6.86	1	b4 -H2O -CO [5|6][1-4]	C24H26N6O3S
480.17	480.17	0	0	28.71	1	b4 -NH3 -CO [5|6][1-4]	C24H25N5O4S
484.165	484.165	-0.0002	-0.3	0.65	1	b3 [7|1][1-3]	C23H25N5O5S
491.171	491.171	-0.0001	-0.2	1.15	1	b6 -C10H9NO -NH3 [3|4][1-6]	C21H26N6O6S
497.197	497.197	0.0001	0.2	11.85	1	b4 -CO [5|6][1-4]	C24H28N6O4S
506.15	506.149	0.0005	1	0.37	1	b4 -H2O -NH3 [7|1][1-4]	C25H23N5O5S
507.181	507.181	0.0001	0.2	4.54	1	b4 -H2O [5|6][1-4]	C25H26N6O4S
508.165	508.165	0	-0.1	16.52	1	b4 -NH3 [5|6][1-4]	C25H25N5O5S
509.196	509.197	-0.0003	-0.6	0.76	1	b4 -H2O -CO [6|7][1-4]	C25H28N6O4S
510.235	510.235	0	0.1	35.07	1	b5 -NH3 -CO [1|2][1-5]	C26H31N5O6
513.192	513.192	0.0001	0.1	1.25	1	b4 -CO [7|1][1-4]	C24H28N6O5S
513.192	513.192	0.0001	0.1	1.25	1	b4 -COCH2 [6|7][1-4]	C24H28N6O5S
518.182	518.182	0	-0.1	3.92	1	b6 -C10H9NO -H2O [5|6][1-6]	C22H27N7O6S
519.166	519.166	0.0003	0.6	0.91	1	b6 -C10H9NO -NH3 [5|6][1-6]	C22H26N6O7S
519.202	519.202	0.0001	0.2	1.48	1	b6 -NH3 -CO [2|3][1-6]	C23H30N6O6S
520.219	520.219	0.0003	0.6	0.39	1	b5 -H2O -NH3 [1|2][1-5]	C27H29N5O6
524.16	524.16	0.0004	0.7	0.65	1	b4 -NH3 [7|1][1-4]	C25H25N5O6S
525.192	525.192	0.0001	0.1	6.49	1	b4 [5|6][1-4]	C25H28N6O5S
527.207	527.207	0.0004	0.8	0.63	1	b4 -CO [6|7][1-4]	C25H30N6O5S
531.202	531.202	0.0001	0.2	1.92	1	b4 +H2O -COCH2 [6|7][1-4]	C24H30N6O6S
531.202	531.202	0.0001	0.2	1.92	1	b4 +H2O -CO [7|1][1-4]	C24H30N6O6S
532.197	532.197	0.0002	0.3	0.51	1	b6 -C10H9NO -H2O [7|1][1-6]	C23H29N7O6S
536.192	536.192	-0.0001	-0.1	3.07	1	b6 -C10H9NO [5|6][1-6]	C22H29N7O7S
541.187	541.186	0.0001	0.2	3.12	1	b4 [7|1][1-4]	C25H28N6O6S
546.214	546.213	0.0008	1.4	0.58	1	b6 -H2O [2|3][1-6]	C24H31N7O6S
546.214	546.213	0.0008	1.4	0.58	1	b6 -C10H9NO -H2O [4|5][1-6]	C24H31N7O6S
555.202	555.202	0.0001	0.2	20.07	1	b4 [6|7][1-4]	C26H30N6O6S
565.223	565.223	0.0004	0.7	7.78	1	b5 -NH3 -CO [4|5][1-5]	C28H32N6O5S
566.219	566.218	0.0007	1.2	1.57	1	b5 -H2O -CO [6|7][1-5]	C27H31N7O5S
566.219	566.218	0.0007	1.2	1.57	1	b5 -COCH2 -H2O [7|1][1-5]	C27H31N7O5S
568.234	568.234	0.0003	0.6	2.36	1	b5 -CO -COCH2 [5|6][1-5]	C27H33N7O5S
577.186	577.186	-0.0002	-0.4	3.98	1	b5 -H2O -NH3 [6|7][1-5]	C28H28N6O6S
579.201	579.202	-0.0007	-1.3	0.48	1	b5 -COCH2 -NH3 [5|6][1-5]	C28H30N6O6S
580.234	580.234	0.0005	0.8	0.68	1	b5 -H2O -CO [7|1][1-5]	C28H33N7O5S
581.218	581.218	0.0005	0.9	0.49	1	b5 -NH3 -CO [7|1][1-5]	C28H32N6O6S
581.272	581.272	0.0001	0.3	4.09	1	b6 -NH3 -CO [1|2][1-6]	C29H36N6O7
582.249	582.249	0	0	1.25	1	b5 -CO [4|5][1-5]	C28H35N7O5S
584.229	584.229	0.0002	0.3	7.61	1	b5 -CO [6|7][1-5]	C27H33N7O6S
584.229	584.229	0.0002	0.3	7.61	1	b5 -COCH2 [7|1][1-5]	C27H33N7O6S
592.235	592.234	0.0012	2	0.52	1	b5 -H2O -CO [5|6][1-5]	C29H33N7O5S
592.235	592.234	0.0012	2	0.52	1	b5 -H2O [4|5][1-5]	C29H33N7O5S
593.218	593.218	0.0004	0.7	0.56	1	b5 -NH3 [4|5][1-5]	C29H32N6O6S
593.218	593.218	0.0004	0.7	0.56	1	b5 -NH3 -CO [5|6][1-5]	C29H32N6O6S
593.251	593.25	0.0011	1.8	0.5	1	M -C10H9NO -CO [7|1][1-7]	C25H36N8O7S
594.213	594.213	-0.0002	-0.4	3.81	1	b5 -H2O [6|7][1-5]	C28H31N7O6S
598.244	598.244	0.0001	0.2	7.85	1	b5 -CO [7|1][1-5]	C28H35N7O6S
603.235	603.234	0.0002	0.4	73.37	1	M -C10H9NO -H2O [7|1][1-7]	C26H34N8O7S
604.218	604.218	0.0001	0.2	0.43	1	M -C10H9NO -NH3 [7|1][1-7]	C26H33N7O8S
608.229	608.229	0.0001	0.2	1.19	1	b5 -H2O [7|1][1-5]	C29H33N7O6S
609.213	609.213	0.0005	0.9	1.09	1	b5 -NH3 [7|1][1-5]	C29H32N6O7S
610.244	610.244	-0.0004	-0.6	1.31	1	b5 [4|5][1-5]	C29H35N7O6S
610.244	610.244	-0.0004	-0.6	1.31	1	b5 -CO [5|6][1-5]	C29H35N7O6S
612.224	612.223	0.0003	0.4	9.29	1	b5 [6|7][1-5]	C28H33N7O7S
616.258	616.255	0.0028	4.6	0.47	1	b5 +H2O -CO [7|1][1-5]	C28H37N7O7S
620.229	620.229	0.0004	0.6	4.84	1	b5 -H2O [5|6][1-5]	C30H33N7O6S
621.213	621.213	0.0002	0.4	29.17	1	b5 -NH3 [5|6][1-5]	C30H32N6O7S
621.245	621.245	0.0003	0.5	8.59	1	M -C10H9NO [7|1][1-7]	C26H36N8O8S
626.24	626.239	0.0007	1.1	1.5	1	b5 [7|1][1-5]	C29H35N7O7S
638.239	638.239	0.0002	0.3	10.35	1	b6 -COCH2 -NH3 [6|7][1-6]	C30H35N7O7S
638.239	638.239	0.0002	0.3	10.35	1	b5 [5|6][1-5]	C30H35N7O7S
639.27	639.271	-0.0004	-0.6	0.53	1	b6 -CO [3|4][1-6]	C30H38N8O6S
639.27	639.271	-0.0004	-0.6	0.53	1	b6 -CO -COCH2 [7|1][1-6]	C30H38N8O6S
649.255	649.255	-0.0004	-0.6	1.2	1	b6 -COCH2 -H2O [7|1][1-6]	C31H36N8O6S
649.255	649.255	-0.0004	-0.6	1.2	1	b6 -H2O -CO [5|6][1-6]	C31H36N8O6S
649.255	649.255	-0.0004	-0.6	1.2	1	b6 -H2O [3|4][1-6]	C31H36N8O6S
650.24	650.239	0.0004	0.6	0.46	1	b6 -NH3 -CO [5|6][1-6]	C31H35N7O7S
650.24	650.239	0.0004	0.6	0.46	1	b6 -COCH2 -NH3 [7|1][1-6]	C31H35N7O7S
650.24	650.239	0.0004	0.6	0.46	1	b6 -NH3 [3|4][1-6]	C31H35N7O7S
651.271	651.271	0.0005	0.7	0.83	1	b6 -H2O -CO [6|7][1-6]	C31H38N8O6S
667.266	667.266	0.0007	1	3.34	1	b6 -CO [5|6][1-6]	C31H38N8O7S
667.266	667.266	0.0007	1	3.34	1	b6 [3|4][1-6]	C31H38N8O7S
667.266	667.266	0.0007	1	3.34	1	b6 -COCH2 [7|1][1-6]	C31H38N8O7S
669.282	669.281	0.0005	0.7	20.68	1	b6 -CO [6|7][1-6]	C31H40N8O7S
677.25	677.25	0.0005	0.7	23.38	1	b6 -H2O [5|6][1-6]	C32H36N8O7S
678.235	678.234	0.0005	0.7	30.58	1	b6 -NH3 [5|6][1-6]	C32H35N7O8S
678.271	678.27	0.0005	0.7	25.37	1	b6 -NH3 -CO [4|5][1-6]	C33H39N7O7S
679.266	679.266	-0.0001	-0.1	1.76	1	b6 -H2O [6|7][1-6]	C32H38N8O7S
681.282	681.281	0.0004	0.6	1.94	1	b6 -CO [7|1][1-6]	C32H40N8O7S
681.282	681.281	0.0004	0.6	1.94	1	b6 -COCH2 [4|5][1-6]	C32H40N8O7S
691.266	691.266	0.0004	0.5	2.08	1	b6 -H2O [7|1][1-6]	C33H38N8O7S
695.261	695.261	0.0004	0.5	100	1	b6 [5|6][1-6]	C32H38N8O8S
697.277	697.276	0.0009	1.3	2.02	1	b6 [6|7][1-6]	C32H40N8O8S
709.276	709.276	0.0001	0.2	5.26	1	b6 [7|1][1-6]	C33H40N8O8S
720.293	720.292	0.0004	0.5	2.42	1	M -COCH2 -H2O [7|1][1-7]	C34H41N9O7S
734.308	734.308	0.0005	0.7	53.69	1	M -H2O -CO [7|1][1-7]	C35H43N9O7S
735.293	735.292	0.0006	0.9	20.59	1	M -NH3 -CO [7|1][1-7]	C35H42N8O8S
745.277	745.276	0.0008	1.1	0.78	1	M -H2O -NH3 [7|1][1-7]	C36H40N8O8S
752.319	752.318	0.0006	0.8	97.72	1	M -CO [7|1][1-7]	C35H45N9O8S
762.303	762.303	0.0005	0.6	95.47	1	M -H2O [7|1][1-7]	C36H43N9O8S
763.287	763.287	0.0005	0.7	3.89	1	M -NH3 [7|1][1-7]	C36H42N8O9S

## Sheet: Zelkovamycin_commercial
Meas. m/z	Calc. m/z	d (Da)	d (ppm)	Rel. Int. (%)	z	Annotation	Formula
264.08	264.08	0.0001	0.5	0.57	1	b3 -NH3 -CO [5|6][1-3]	C12H13N3O2S
281.107	281.107	0.0004	1.4	2.19	1	b3 -CO [5|6][1-3]	C12H16N4O2S
283.086	283.086	0.0004	1.5	0.7	1	b3 -C10H9NO -COCH2 [7|1][1-3]	C11H14N4O3S
283.086	283.086	0.0004	1.5	0.7	1	b3 -C10H9NO [6|7][1-3]	C11H14N4O3S
297.156	297.156	0.0004	1.2	0.66	1	b4 -COCH2 [2|3][1-4]	C13H20N4O4
297.156	297.156	0.0004	1.2	0.66	1	b4 [3|4][1-4]	C13H20N4O4
309.102	309.102	0.0004	1.2	2.45	1	b3 [5|6][1-3]	C13H16N4O3S
313.119	313.118	0.0004	1.2	0.28	1	b2 -NH3 [1|2][1-2]	C17H16N2O4
321.156	321.156	0.0004	1.3	0.27	1	b4 -H2O [2|3][1-4]	C15H20N4O4
325.112	325.112	0.0004	1.1	10.51	1	b2 -H2O -CO [7|1][1-2]	C17H16N4OS
326.096	326.096	0.0003	0.8	3.7	1	b2 -NH3 -CO [7|1][1-2]	C17H15N3O2S
339.167	339.166	0.0004	1.1	0.64	1	b4 [2|3][1-4]	C15H22N4O5
342.145	342.145	0.0001	0.4	1.08	1	b3 -NH3 -CO [1|2][1-3]	C18H19N3O4
343.123	343.122	0.0004	1.1	7.08	1	b2 -CO [7|1][1-2]	C17H18N4O2S
349.097	349.096	0.0004	1	0.53	1	b4 -C10H9NO -NH3 [5|6][1-4]	C15H16N4O4S
353.107	353.107	0.0005	1.3	0.14	1	b2 -H2O [7|1][1-2]	C18H16N4O2S
354.091	354.091	0.0002	0.5	0.91	1	b2 -NH3 [7|1][1-2]	C18H15N3O3S
363.167	363.166	0.0004	1.1	0.43	1	b3 +H2O -COCH2 [1|2][1-3]	C17H22N4O5
366.123	366.123	0.0005	1.3	0.39	1	b4 -C10H9NO [5|6][1-4]	C15H19N5O4S
366.16	366.159	0.0003	0.9	0.15	1	b4 -CO [4|5][1-4]	C16H23N5O3S
370.14	370.14	0.0003	0.8	0.86	1	b3 -NH3 [1|2][1-3]	C19H19N3O5
371.118	371.117	0.0003	0.9	3.14	1	b2 [7|1][1-2]	C18H18N4O3S
377.128	377.128	0.0005	1.2	0.57	1	b4 -NH3 [4|5][1-4]	C17H20N4O4S
382.209	382.209	0.0004	1.1	0.25	1	b5 -CO [2|3][1-5]	C17H27N5O5
392.193	392.193	0.0007	1.7	0.26	1	b5 -H2O [2|3][1-5]	C18H25N5O5
396.134	396.134	0.0005	1.2	2.09	1	b4 -C10H9NO [6|7][1-4]	C16H21N5O5S
396.149	396.149	0.0004	1.1	36.12	1	b3 -H2O -CO [6|7][1-3]	C20H21N5O2S
397.134	397.133	0.0007	1.7	0.25	1	b3 -NH3 -CO [6|7][1-3]	C20H20N4O3S
406.154	406.154	0.0001	0.2	0.25	1	b5 -NH3 -CO [3|4][1-5]	C18H23N5O4S
410.204	410.203	0.0003	0.7	1.47	1	b5 [2|3][1-5]	C18H27N5O6
413.183	413.182	0.0006	1.5	0.61	1	b4 -COCH2 -NH3 [1|2][1-4]	C21H24N4O5
414.16	414.159	0.0005	1.2	60.14	1	b3 -CO -COCH2 [7|1][1-3]	C20H23N5O3S
414.16	414.159	0.0005	1.2	60.14	1	b3 -CO [6|7][1-3]	C20H23N5O3S
424.144	424.144	0.0007	1.6	0.35	1	b3 -COCH2 -H2O [7|1][1-3]	C21H21N5O3S
424.144	424.144	0.0007	1.6	0.35	1	b3 -H2O [6|7][1-3]	C21H21N5O3S
427.198	427.198	0.0004	1	2.25	1	b4 -NH3 -CO [1|2][1-4]	C22H26N4O5
435.145	435.144	0.0003	0.7	1.28	1	b5 -C10H9NO -H2O [6|7][1-5]	C18H22N6O5S
437.16	437.16	0.0002	0.4	0.95	1	b5 -C10H9NO -COCH2 [5|6][1-5]	C18H24N6O5S
442.155	442.154	0.0005	1.2	41.13	1	b3 -COCH2 [7|1][1-3]	C21H23N5O4S
442.155	442.154	0.0005	1.2	41.13	1	b3 [6|7][1-3]	C21H23N5O4S
449.16	449.16	-0.0006	-1.2	0.13	1	b5 -C10H9NO -H2O [7|1][1-5]	C19H24N6O5S
453.156	453.155	0.0005	1	2.05	1	b5 -C10H9NO [6|7][1-5]	C18H24N6O6S
461.161	461.16	0.0006	1.3	0.47	1	b5 -C10H9NO -H2O [5|6][1-5]	C20H24N6O5S
462.145	462.144	0.0006	1.4	1.03	1	b5 -C10H9NO -NH3 [5|6][1-5]	C20H23N5O6S
467.139	467.138	0.0003	0.7	0.39	1	b3 -NH3 [7|1][1-3]	C23H22N4O5S
471.18	471.181	-0.0006	-1.2	0.14	1	b4 -CO -COCH2 [7|1][1-4]	C22H26N6O4S
479.171	479.171	0.0007	1.4	1.17	1	b5 -C10H9NO [5|6][1-5]	C20H26N6O6S
479.187	479.186	0.0005	1	6.68	1	b4 -H2O -CO [5|6][1-4]	C24H26N6O3S
480.171	480.17	0.0005	1.1	29.46	1	b4 -NH3 -CO [5|6][1-4]	C24H25N5O4S
484.165	484.165	0.0004	0.8	0.77	1	b3 [7|1][1-3]	C23H25N5O5S
485.197	485.197	0.0003	0.6	0.14	1	b4 -CO -COCH2 [6|7][1-4]	C23H28N6O4S
490.187	490.187	0.0005	1.1	0.28	1	b6 -C10H9NO -H2O [3|4][1-6]	C21H27N7O5S
491.171	491.171	0.0004	0.7	0.76	1	b6 -C10H9NO -NH3 [3|4][1-6]	C21H26N6O6S
496.166	496.165	0.0011	2.3	0.14	1	b4 -COCH2 -NH3 [6|7][1-4]	C24H25N5O5S
496.166	496.165	0.0011	2.3	0.14	1	b4 -NH3 -CO [7|1][1-4]	C24H25N5O5S
496.22	496.219	0.0013	2.7	0.28	1	b5 -COCH2 -NH3 [1|2][1-5]	C25H29N5O6
497.197	497.197	0.0006	1.2	12.27	1	b4 -CO [5|6][1-4]	C24H28N6O4S
506.15	506.149	0.0006	1.2	0.36	1	b4 -H2O -NH3 [7|1][1-4]	C25H23N5O5S
507.182	507.181	0.0006	1.2	4.67	1	b4 -H2O [5|6][1-4]	C25H26N6O4S
508.166	508.165	0.0006	1.1	15.97	1	b4 -NH3 [5|6][1-4]	C25H25N5O5S
509.197	509.197	0.0003	0.6	0.81	1	b4 -H2O -CO [6|7][1-4]	C25H28N6O4S
510.181	510.181	0.0009	1.7	0.32	1	b4 -NH3 -CO [6|7][1-4]	C25H27N5O5S
510.235	510.235	0.0005	1	39.11	1	b5 -NH3 -CO [1|2][1-5]	C26H31N5O6
513.192	513.192	0.0009	1.7	1.47	1	b4 -COCH2 [6|7][1-4]	C24H28N6O5S
513.192	513.192	0.0009	1.7	1.47	1	b4 -CO [7|1][1-4]	C24H28N6O5S
518.182	518.182	0.0004	0.8	4.02	1	b6 -C10H9NO -H2O [5|6][1-6]	C22H27N7O6S
519.166	519.166	0.0006	1.2	1.02	1	b6 -C10H9NO -NH3 [5|6][1-6]	C22H26N6O7S
519.202	519.202	0.0005	0.9	1.42	1	b6 -NH3 -CO [2|3][1-6]	C23H30N6O6S
520.221	520.219	0.0016	3	0.17	1	b5 -H2O -NH3 [1|2][1-5]	C27H29N5O6
524.16	524.16	0.0005	1	1.01	1	b4 -NH3 [7|1][1-4]	C25H25N5O6S
525.192	525.192	0.0006	1.2	4.79	1	b4 [5|6][1-4]	C25H28N6O5S
527.208	527.207	0.0006	1.1	0.49	1	b4 -CO [6|7][1-4]	C25H30N6O5S
531.203	531.202	0.0013	2.5	0.9	1	b4 +H2O -COCH2 [6|7][1-4]	C24H30N6O6S
531.203	531.202	0.0013	2.5	0.9	1	b4 +H2O -CO [7|1][1-4]	C24H30N6O6S
532.198	532.197	0.0008	1.5	0.14	1	b6 -C10H9NO -H2O [7|1][1-6]	C23H29N7O6S
536.193	536.192	0.0004	0.7	2.73	1	b6 -C10H9NO [5|6][1-6]	C22H29N7O7S
541.187	541.186	0.0008	1.4	2.38	1	b4 [7|1][1-4]	C25H28N6O6S
546.214	546.213	0.0006	1.2	0.59	1	b6 -H2O [2|3][1-6]	C24H31N7O6S
546.214	546.213	0.0006	1.2	0.59	1	b6 -C10H9NO -H2O [4|5][1-6]	C24H31N7O6S
553.187	553.186	0.0011	1.9	0.34	1	b5 -COCH2 -NH3 [6|7][1-5]	C26H28N6O6S
555.203	555.202	0.0005	1	17.3	1	b4 [6|7][1-4]	C26H30N6O6S
565.223	565.223	0.0007	1.2	7.6	1	b5 -NH3 -CO [4|5][1-5]	C28H32N6O5S
566.219	566.218	0.0006	1	1.68	1	b5 -H2O -CO [6|7][1-5]	C27H31N7O5S
566.219	566.218	0.0006	1	1.68	1	b5 -COCH2 -H2O [7|1][1-5]	C27H31N7O5S
567.202	567.202	0.0003	0.5	0.25	1	b5 -NH3 -CO [6|7][1-5]	C27H30N6O6S
567.202	567.202	0.0003	0.5	0.25	1	b5 -COCH2 -NH3 [7|1][1-5]	C27H30N6O6S
568.234	568.234	0.0006	1.1	2	1	b5 -CO -COCH2 [5|6][1-5]	C27H33N7O5S
578.22	578.218	0.0019	3.3	0.29	1	b5 -COCH2 -H2O [5|6][1-5]	C28H31N7O5S
580.235	580.234	0.001	1.6	0.79	1	b5 -H2O -CO [7|1][1-5]	C28H33N7O5S
581.219	581.218	0.0009	1.5	1.43	1	b5 -NH3 -CO [7|1][1-5]	C28H32N6O6S
581.273	581.272	0.0006	1.1	3.87	1	b6 -NH3 -CO [1|2][1-6]	C29H36N6O7
582.25	582.249	0.001	1.7	0.94	1	b5 -CO [4|5][1-5]	C28H35N7O5S
584.229	584.229	0.0007	1.1	9.45	1	b5 -CO [6|7][1-5]	C27H33N7O6S
584.229	584.229	0.0007	1.1	9.45	1	b5 -COCH2 [7|1][1-5]	C27H33N7O6S
592.235	592.234	0.0015	2.5	0.3	1	b5 -H2O [4|5][1-5]	C29H33N7O5S
592.235	592.234	0.0015	2.5	0.3	1	b5 -H2O -CO [5|6][1-5]	C29H33N7O5S
593.218	593.218	0.0008	1.3	0.28	1	b5 -NH3 [4|5][1-5]	C29H32N6O6S
593.218	593.218	0.0008	1.3	0.28	1	b5 -NH3 -CO [5|6][1-5]	C29H32N6O6S
593.25	593.25	0.0004	0.8	0.51	1	M -C10H9NO -CO [7|1][1-7]	C25H36N8O7S
594.214	594.213	0.001	1.7	3.35	1	b5 -H2O [6|7][1-5]	C28H31N7O6S
596.229	596.229	0.0008	1.3	0.32	1	b5 -COCH2 [5|6][1-5]	C28H33N7O6S
598.245	598.244	0.0007	1.2	6.72	1	b5 -CO [7|1][1-5]	C28H35N7O6S
603.235	603.234	0.0008	1.4	74.03	1	M -C10H9NO -H2O [7|1][1-7]	C26H34N8O7S
604.219	604.218	0.0008	1.4	0.17	1	M -C10H9NO -NH3 [7|1][1-7]	C26H33N7O8S
608.23	608.229	0.001	1.7	0.87	1	b5 -H2O [7|1][1-5]	C29H33N7O6S
609.213	609.213	0.0006	1	1.02	1	b5 -NH3 [7|1][1-5]	C29H32N6O7S
610.245	610.244	0.0006	1	1.36	1	b5 [4|5][1-5]	C29H35N7O6S
610.245	610.244	0.0006	1	1.36	1	b5 -CO [5|6][1-5]	C29H35N7O6S
612.224	612.223	0.0008	1.3	8.68	1	b5 [6|7][1-5]	C28H33N7O7S
620.229	620.229	0.0005	0.9	4.27	1	b5 -H2O [5|6][1-5]	C30H33N7O6S
621.213	621.213	0.0008	1.3	28.79	1	b5 -NH3 [5|6][1-5]	C30H32N6O7S
621.246	621.245	0.0009	1.4	7.3	1	M -C10H9NO [7|1][1-7]	C26H36N8O8S
626.24	626.239	0.0009	1.4	1.6	1	b5 [7|1][1-5]	C29H35N7O7S
635.24	635.24	0.0009	1.5	0.28	1	b6 -COCH2 -H2O [5|6][1-6]	C30H34N8O6S
636.224	636.223	0.0004	0.7	1.16	1	b6 -COCH2 -NH3 [5|6][1-6]	C30H33N7O7S
638.24	638.239	0.0009	1.4	10.71	1	b6 -COCH2 -NH3 [6|7][1-6]	C30H35N7O7S
638.24	638.239	0.0009	1.4	10.71	1	b5 [5|6][1-5]	C30H35N7O7S
639.272	639.271	0.001	1.6	0.43	1	b6 -CO -COCH2 [7|1][1-6]	C30H38N8O6S
639.272	639.271	0.001	1.6	0.43	1	b6 -CO [3|4][1-6]	C30H38N8O6S
649.256	649.255	0.0012	1.9	1.31	1	b6 -COCH2 -H2O [7|1][1-6]	C31H36N8O6S
649.256	649.255	0.0012	1.9	1.31	1	b6 -H2O [3|4][1-6]	C31H36N8O6S
649.256	649.255	0.0012	1.9	1.31	1	b6 -H2O -CO [5|6][1-6]	C31H36N8O6S
650.24	650.239	0.0008	1.2	0.65	1	b6 -NH3 -CO [5|6][1-6]	C31H35N7O7S
650.24	650.239	0.0008	1.2	0.65	1	b6 -COCH2 -NH3 [7|1][1-6]	C31H35N7O7S
650.24	650.239	0.0008	1.2	0.65	1	b6 -NH3 [3|4][1-6]	C31H35N7O7S
651.272	651.271	0.001	1.5	0.99	1	b6 -H2O -CO [6|7][1-6]	C31H38N8O6S
652.256	652.255	0.0011	1.7	0.25	1	b6 -NH3 -CO [6|7][1-6]	C31H37N7O7S
663.271	663.271	0.0006	1	0.38	1	b6 -H2O -CO [7|1][1-6]	C32H38N8O6S
663.271	663.271	0.0006	1	0.38	1	b6 -COCH2 -H2O [4|5][1-6]	C32H38N8O6S
667.267	667.266	0.0009	1.4	5.34	1	b6 [3|4][1-6]	C31H38N8O7S
667.267	667.266	0.0009	1.4	5.34	1	b6 -CO [5|6][1-6]	C31H38N8O7S
667.267	667.266	0.0009	1.4	5.34	1	b6 -COCH2 [7|1][1-6]	C31H38N8O7S
669.282	669.281	0.001	1.5	19.53	1	b6 -CO [6|7][1-6]	C31H40N8O7S
677.251	677.25	0.0009	1.4	22.61	1	b6 -H2O [5|6][1-6]	C32H36N8O7S
678.235	678.234	0.001	1.5	29.51	1	b6 -NH3 [5|6][1-6]	C32H35N7O8S
678.271	678.27	0.0007	1.1	24.25	1	b6 -NH3 -CO [4|5][1-6]	C33H39N7O7S
679.266	679.266	0.0007	1.1	1.73	1	b6 -H2O [6|7][1-6]	C32H38N8O7S
681.282	681.281	0.0009	1.4	1.89	1	b6 -CO [7|1][1-6]	C32H40N8O7S
681.282	681.281	0.0009	1.4	1.89	1	b6 -COCH2 [4|5][1-6]	C32H40N8O7S
691.267	691.266	0.0012	1.8	1.38	1	b6 -H2O [7|1][1-6]	C33H38N8O7S
695.261	695.261	0.0009	1.3	100	1	b6 [5|6][1-6]	C32H38N8O8S
697.277	697.276	0.0011	1.6	2.38	1	b6 [6|7][1-6]	C32H40N8O8S
705.282	705.281	0.0002	0.2	0.24	1	b6 -H2O [4|5][1-6]	C34H40N8O7S
709.277	709.276	0.001	1.4	4.31	1	b6 [7|1][1-6]	C33H40N8O8S
720.293	720.292	0.0011	1.5	3.28	1	M -COCH2 -H2O [7|1][1-7]	C34H41N9O7S
734.309	734.308	0.0011	1.5	52.13	1	M -H2O -CO [7|1][1-7]	C35H43N9O7S
735.293	735.292	0.0011	1.4	20.51	1	M -NH3 -CO [7|1][1-7]	C35H42N8O8S
745.277	745.276	0.0005	0.7	0.63	1	M -H2O -NH3 [7|1][1-7]	C36H40N8O8S
752.319	752.318	0.0009	1.2	93.81	1	M -CO [7|1][1-7]	C35H45N9O8S
762.304	762.303	0.0009	1.2	85.56	1	M -H2O [7|1][1-7]	C36H43N9O8S
763.288	763.287	0.0011	1.4	3.38	1	M -NH3 [7|1][1-7]	C36H42N8O9S

## Sheet: Argyrin-like
Meas. m/z	Calc. m/z	d (Da)	d (ppm)	Rel. Int. (%)	z	Annotation	Formula
264.08	264.08	0.0001	0.5	0.57	1	b3 -NH3 -CO [5|6][1-3]	C12H13N3O2S
281.107	281.107	0.0004	1.4	2.19	1	b3 -CO [5|6][1-3]	C12H16N4O2S
283.086	283.086	0.0004	1.5	0.7	1	b3 -C10H9NO -COCH2 [7|1][1-3]	C11H14N4O3S
293.107	293.107	0.0006	1.9	0.64	1	b3 -H2O -CO [6|7][1-3]	C13H16N4O2S
297.156	297.156	0.0004	1.2	0.66	1	b4 [3|4][1-4]	C13H20N4O4
309.102	309.102	0.0004	1.2	2.45	1	b3 [5|6][1-3]	C13H16N4O3S
313.119	313.118	0.0004	1.2	0.28	1	b2 -NH3 [1|2][1-2]	C17H16N2O4
321.102	321.102	0.0002	0.7	0.44	1	b3 -H2O [6|7][1-3]	C14H16N4O3S
324.135	324.134	0.0005	1.4	1.92	1	b3 -H2O -NH3 [2|3][1-3]	C18H17N3O3
342.145	342.145	0.0001	0.4	1.08	1	b3 -NH3 [2|3][1-3]	C18H19N3O4
342.145	342.145	0.0001	0.4	1.08	1	b3 -NH3 -CO [1|2][1-3]	C18H19N3O4
352.144	352.144	0.0004	1.1	8.68	1	b4 -CO -COCH2 [5|6][1-4]	C15H21N5O3S
363.167	363.166	0.0004	1.1	0.43	1	b3 +H2O -COCH2 [1|2][1-3]	C17H22N4O5
366.16	366.159	0.0003	0.9	0.15	1	b4 -CO [4|5][1-4]	C16H23N5O3S
370.14	370.14	0.0003	0.8	0.86	1	b3 -NH3 [1|2][1-3]	C19H19N3O5
377.128	377.128	0.0005	1.2	0.57	1	b4 -NH3 [4|5][1-4]	C17H20N4O4S
377.128	377.128	0.0005	1.2	0.57	1	b4 -NH3 -CO [5|6][1-4]	C17H20N4O4S
396.134	396.134	0.0005	1.2	2.09	1	b4 -C10H9NO [6|7][1-4]	C16H21N5O5S
406.154	406.154	0.0001	0.2	0.25	1	b5 -NH3 -CO [3|4][1-5]	C18H23N5O4S
407.172	407.171	0.0007	1.7	0.28	1	b4 -H2O -NH3 [2|3][1-4]	C22H22N4O4
413.183	413.182	0.0006	1.5	0.61	1	b4 -COCH2 -NH3 [1|2][1-4]	C21H24N4O5
414.16	414.159	0.0005	1.2	60.14	1	b3 -CO -COCH2 [7|1][1-3]	C20H23N5O3S
424.144	424.144	0.0007	1.6	0.35	1	b3 -COCH2 -H2O [7|1][1-3]	C21H21N5O3S
425.182	425.182	0.0005	1.1	1.63	1	b4 -NH3 [2|3][1-4]	C22H24N4O5
427.198	427.198	0.0004	1	2.25	1	b4 -NH3 -CO [1|2][1-4]	C22H26N4O5
435.145	435.144	0.0003	0.7	1.28	1	b5 -C10H9NO -H2O [6|7][1-5]	C18H22N6O5S
437.16	437.16	0.0002	0.4	0.95	1	b5 -C10H9NO -COCH2 [5|6][1-5]	C18H24N6O5S
442.155	442.154	0.0005	1.2	41.13	1	b3 -COCH2 [7|1][1-3]	C21H23N5O4S
447.181	447.181	0.0005	1	0.21	1	b5 -COCH2 -H2O [4|5][1-5]	C20H26N6O4S
449.16	449.16	-0.0006	-1.2	0.13	1	b5 -C10H9NO -H2O [7|1][1-5]	C19H24N6O5S
453.156	453.155	0.0005	1	2.05	1	b5 -C10H9NO [6|7][1-5]	C18H24N6O6S
461.161	461.16	0.0006	1.3	0.47	1	b5 -C10H9NO -H2O [5|6][1-5]	C20H24N6O5S
462.145	462.144	0.0006	1.4	1.03	1	b5 -C10H9NO -NH3 [5|6][1-5]	C20H23N5O6S
467.139	467.138	0.0003	0.7	0.39	1	b3 -NH3 [7|1][1-3]	C23H22N4O5S
471.18	471.181	-0.0006	-1.2	0.14	1	b4 -CO -COCH2 [7|1][1-4]	C22H26N6O4S
479.171	479.171	0.0007	1.4	1.17	1	b5 -C10H9NO [5|6][1-5]	C20H26N6O6S
484.165	484.165	0.0004	0.8	0.77	1	b3 [7|1][1-3]	C23H25N5O5S
485.197	485.197	0.0003	0.6	0.14	1	b4 -CO -COCH2 [6|7][1-4]	C23H28N6O4S
490.187	490.187	0.0005	1.1	0.28	1	b6 -C10H9NO -H2O [2|3][1-6]	C21H27N7O5S
491.171	491.171	0.0004	0.7	0.76	1	b6 -C10H9NO -NH3 [2|3][1-6]	C21H26N6O6S
496.166	496.165	0.0011	2.3	0.14	1	b4 -COCH2 -NH3 [6|7][1-4]	C24H25N5O5S
496.166	496.165	0.0011	2.3	0.14	1	b4 -NH3 -CO [7|1][1-4]	C24H25N5O5S
496.22	496.219	0.0013	2.7	0.28	1	b5 -COCH2 -NH3 [1|2][1-5]	C25H29N5O6
496.22	496.219	0.0013	2.7	0.28	1	b5 -NH3 [2|3][1-5]	C25H29N5O6
506.15	506.149	0.0006	1.2	0.36	1	b4 -H2O -NH3 [7|1][1-4]	C25H23N5O5S
509.197	509.197	0.0003	0.6	0.81	1	b4 -H2O -CO [6|7][1-4]	C25H28N6O4S
510.181	510.181	0.0009	1.7	0.32	1	b4 -NH3 -CO [6|7][1-4]	C25H27N5O5S
510.235	510.235	0.0005	1	39.11	1	b5 -NH3 -CO [1|2][1-5]	C26H31N5O6
513.192	513.192	0.0009	1.7	1.47	1	b4 -CO [7|1][1-4]	C24H28N6O5S
513.192	513.192	0.0009	1.7	1.47	1	b4 -COCH2 [6|7][1-4]	C24H28N6O5S
518.182	518.182	0.0004	0.8	4.02	1	b6 -C10H9NO -H2O [5|6][1-6]	C22H27N7O6S
519.166	519.166	0.0006	1.2	1.02	1	b6 -C10H9NO -NH3 [5|6][1-6]	C22H26N6O7S
519.202	519.202	0.0005	0.9	1.42	1	b6 -NH3 -CO [3|4][1-6]	C23H30N6O6S
520.221	520.219	0.0016	3	0.17	1	b5 -H2O -NH3 [1|2][1-5]	C27H29N5O6
524.16	524.16	0.0005	1	1.01	1	b4 -NH3 [7|1][1-4]	C25H25N5O6S
527.208	527.207	0.0006	1.1	0.49	1	b4 -CO [6|7][1-4]	C25H30N6O5S
531.203	531.202	0.0013	2.5	0.9	1	b4 +H2O -CO [7|1][1-4]	C24H30N6O6S
531.203	531.202	0.0013	2.5	0.9	1	b4 +H2O -COCH2 [6|7][1-4]	C24H30N6O6S
532.198	532.197	0.0008	1.5	0.14	1	b6 -C10H9NO -H2O [7|1][1-6]	C23H29N7O6S
536.193	536.192	0.0004	0.7	2.73	1	b6 -C10H9NO [5|6][1-6]	C22H29N7O7S
541.187	541.186	0.0008	1.4	2.38	1	b4 [7|1][1-4]	C25H28N6O6S
546.214	546.213	0.0006	1.2	0.59	1	b6 -C10H9NO -H2O [4|5][1-6]	C24H31N7O6S
546.214	546.213	0.0006	1.2	0.59	1	b6 -H2O [3|4][1-6]	C24H31N7O6S
553.187	553.186	0.0011	1.9	0.34	1	b5 -COCH2 -NH3 [6|7][1-5]	C26H28N6O6S
555.203	555.202	0.0005	1	17.3	1	b4 [6|7][1-4]	C26H30N6O6S
566.219	566.218	0.0006	1	1.68	1	b5 -H2O -CO [6|7][1-5]	C27H31N7O5S
566.219	566.218	0.0006	1	1.68	1	b5 -COCH2 -H2O [7|1][1-5]	C27H31N7O5S
567.202	567.202	0.0003	0.5	0.25	1	b5 -NH3 -CO [6|7][1-5]	C27H30N6O6S
567.202	567.202	0.0003	0.5	0.25	1	b5 -COCH2 -NH3 [7|1][1-5]	C27H30N6O6S
568.234	568.234	0.0006	1.1	2	1	b5 -CO -COCH2 [5|6][1-5]	C27H33N7O5S
578.22	578.218	0.0019	3.3	0.29	1	b5 -COCH2 -H2O [5|6][1-5]	C28H31N7O5S
580.235	580.234	0.001	1.6	0.79	1	b5 -H2O -CO [7|1][1-5]	C28H33N7O5S
581.219	581.218	0.0009	1.5	1.43	1	b5 -NH3 -CO [7|1][1-5]	C28H32N6O6S
581.273	581.272	0.0006	1.1	3.87	1	b6 -NH3 -CO [1|2][1-6]	C29H36N6O7
584.229	584.229	0.0007	1.1	9.45	1	b5 -COCH2 [7|1][1-5]	C27H33N7O6S
584.229	584.229	0.0007	1.1	9.45	1	b5 -CO [6|7][1-5]	C27H33N7O6S
592.235	592.234	0.0015	2.5	0.3	1	b5 -H2O -CO [5|6][1-5]	C29H33N7O5S
593.218	593.218	0.0008	1.3	0.28	1	b5 -NH3 -CO [5|6][1-5]	C29H32N6O6S
593.25	593.25	0.0004	0.8	0.51	1	M -C10H9NO -CO [7|1][1-7]	C25H36N8O7S
594.214	594.213	0.001	1.7	3.35	1	b5 -H2O [6|7][1-5]	C28H31N7O6S
596.229	596.229	0.0008	1.3	0.32	1	b5 -COCH2 [5|6][1-5]	C28H33N7O6S
598.245	598.244	0.0007	1.2	6.72	1	b5 -CO [7|1][1-5]	C28H35N7O6S
603.235	603.234	0.0008	1.4	74.03	1	M -C10H9NO -H2O [7|1][1-7]	C26H34N8O7S
604.219	604.218	0.0008	1.4	0.17	1	M -C10H9NO -NH3 [7|1][1-7]	C26H33N7O8S
608.23	608.229	0.001	1.7	0.87	1	b5 -H2O [7|1][1-5]	C29H33N7O6S
609.213	609.213	0.0006	1	1.02	1	b5 -NH3 [7|1][1-5]	C29H32N6O7S
610.245	610.244	0.0006	1	1.36	1	b5 -CO [5|6][1-5]	C29H35N7O6S
612.224	612.223	0.0008	1.3	8.68	1	b5 [6|7][1-5]	C28H33N7O7S
620.229	620.229	0.0005	0.9	4.27	1	b5 -H2O [5|6][1-5]	C30H33N7O6S
621.213	621.213	0.0008	1.3	28.79	1	b5 -NH3 [5|6][1-5]	C30H32N6O7S
621.246	621.245	0.0009	1.4	7.3	1	M -C10H9NO [7|1][1-7]	C26H36N8O8S
626.24	626.239	0.0009	1.4	1.6	1	b5 [7|1][1-5]	C29H35N7O7S
635.24	635.24	0.0009	1.5	0.28	1	b6 -COCH2 -H2O [5|6][1-6]	C30H34N8O6S
636.224	636.223	0.0004	0.7	1.16	1	b6 -COCH2 -NH3 [5|6][1-6]	C30H33N7O7S
638.24	638.239	0.0009	1.4	10.71	1	b5 [5|6][1-5]	C30H35N7O7S
638.24	638.239	0.0009	1.4	10.71	1	b6 -COCH2 -NH3 [6|7][1-6]	C30H35N7O7S
639.272	639.271	0.001	1.6	0.43	1	b6 -CO [2|3][1-6]	C30H38N8O6S
639.272	639.271	0.001	1.6	0.43	1	b6 -CO -COCH2 [7|1][1-6]	C30H38N8O6S
649.256	649.255	0.0012	1.9	1.31	1	b6 -H2O [2|3][1-6]	C31H36N8O6S
649.256	649.255	0.0012	1.9	1.31	1	b6 -H2O -CO [5|6][1-6]	C31H36N8O6S
649.256	649.255	0.0012	1.9	1.31	1	b6 -COCH2 -H2O [7|1][1-6]	C31H36N8O6S
650.24	650.239	0.0008	1.2	0.65	1	b6 -COCH2 -NH3 [7|1][1-6]	C31H35N7O7S
650.24	650.239	0.0008	1.2	0.65	1	b6 -NH3 [2|3][1-6]	C31H35N7O7S
650.24	650.239	0.0008	1.2	0.65	1	b6 -NH3 -CO [5|6][1-6]	C31H35N7O7S
651.272	651.271	0.001	1.5	0.99	1	b6 -H2O -CO [6|7][1-6]	C31H38N8O6S
652.256	652.255	0.0011	1.7	0.25	1	b6 -NH3 -CO [6|7][1-6]	C31H37N7O7S
663.271	663.271	0.0006	1	0.38	1	b6 -H2O -CO [7|1][1-6]	C32H38N8O6S
663.271	663.271	0.0006	1	0.38	1	b6 -COCH2 -H2O [4|5][1-6]	C32H38N8O6S
667.267	667.266	0.0009	1.4	5.34	1	b6 [2|3][1-6]	C31H38N8O7S
667.267	667.266	0.0009	1.4	5.34	1	b6 -COCH2 [7|1][1-6]	C31H38N8O7S
667.267	667.266	0.0009	1.4	5.34	1	b6 -CO [5|6][1-6]	C31H38N8O7S
669.282	669.281	0.001	1.5	19.53	1	b6 -CO [6|7][1-6]	C31H40N8O7S
677.251	677.25	0.0009	1.4	22.61	1	b6 -H2O [5|6][1-6]	C32H36N8O7S
678.235	678.234	0.001	1.5	29.51	1	b6 -NH3 [5|6][1-6]	C32H35N7O8S
678.271	678.27	0.0007	1.1	24.25	1	b6 -NH3 -CO [4|5][1-6]	C33H39N7O7S
679.266	679.266	0.0007	1.1	1.73	1	b6 -H2O [6|7][1-6]	C32H38N8O7S
681.282	681.281	0.0009	1.4	1.89	1	b6 -COCH2 [4|5][1-6]	C32H40N8O7S
681.282	681.281	0.0009	1.4	1.89	1	b6 -CO [7|1][1-6]	C32H40N8O7S
691.267	691.266	0.0012	1.8	1.38	1	b6 -H2O [7|1][1-6]	C33H38N8O7S
695.261	695.261	0.0009	1.3	100	1	b6 [5|6][1-6]	C32H38N8O8S
697.277	697.276	0.0011	1.6	2.38	1	b6 [6|7][1-6]	C32H40N8O8S
705.282	705.281	0.0002	0.2	0.24	1	b6 -H2O [4|5][1-6]	C34H40N8O7S
709.277	709.276	0.001	1.4	4.31	1	b6 [7|1][1-6]	C33H40N8O8S
720.293	720.292	0.0011	1.5	3.28	1	M -COCH2 -H2O [7|1][1-7]	C34H41N9O7S
734.309	734.308	0.0011	1.5	52.13	1	M -H2O -CO [7|1][1-7]	C35H43N9O7S
735.293	735.292	0.0011	1.4	20.51	1	M -NH3 -CO [7|1][1-7]	C35H42N8O8S
745.277	745.276	0.0005	0.7	0.63	1	M -H2O -NH3 [7|1][1-7]	C36H40N8O8S
752.319	752.318	0.0009	1.2	93.81	1	M -CO [7|1][1-7]	C35H45N9O8S
762.304	762.303	0.0009	1.2	85.56	1	M -H2O [7|1][1-7]	C36H43N9O8S
763.288	763.287	0.0011	1.4	3.38	1	M -NH3 [7|1][1-7]	C36H42N8O9S

## Sheet: Zelko_commercial vs. Argyrin
comparison of Zelkovamycin (commercial) annotated using the published sequence versus an asumed Argyrin-like sequence.
Annotation using the Zelko sequence (AlaThz|(MeO)Trp|(2-Me)ΔThr|Gly|Abu|Dhb|Sar; cyclic) is in red. Annotation using the Argyrin-like sequence (AlaThz|(2-Me)ΔThr|(MeO)Trp|Gly|Abu|Dhb|Sar; cyclic) is in black. Annotations only found in the Argyrine-like annotation are boxed and annotations found only using the published sequence are highlighted in yellow.
Meas. m/z	Calc. m/z	d (Da)	d (ppm)	Rel. Int. (%)	z	Annotation	Formula
264.08	264.08	0.0001	0.5	0.57	1	b3 -NH3 -CO [5|6][1-3]	C12H13N3O2S
264.08	264.08	0.0001	0.5	0.57	1	b3 -NH3 -CO [5|6][1-3]	C12H13N3O2S
281.107	281.107	0.0004	1.4	2.19	1	b3 -CO [5|6][1-3]	C12H16N4O2S
281.107	281.107	0.0004	1.4	2.19	1	b3 -CO [5|6][1-3]	C12H16N4O2S
283.086	283.086	0.0004	1.5	0.7	1	b3 -C10H9NO -COCH2 [7|1][1-3]	C11H14N4O3S
283.086	283.086	0.0004	1.5	0.7	1	b3 -C10H9NO [6|7][1-3]	C11H14N4O3S
283.086	283.086	0.0004	1.5	0.7	1	b3 -C10H9NO -COCH2 [7|1][1-3]	C11H14N4O3S
293.107	293.107	0.0006	1.9	0.64	1	b3 -H2O -CO [6|7][1-3]	C13H16N4O2S
297.156	297.156	0.0004	1.2	0.66	1	b4 -COCH2 [2|3][1-4]	C13H20N4O4
297.156	297.156	0.0004	1.2	0.66	1	b4 [3|4][1-4]	C13H20N4O4
297.156	297.156	0.0004	1.2	0.66	1	b4 [3|4][1-4]	C13H20N4O4
309.102	309.102	0.0004	1.2	2.45	1	b3 [5|6][1-3]	C13H16N4O3S
309.102	309.102	0.0004	1.2	2.45	1	b3 [5|6][1-3]	C13H16N4O3S
313.119	313.118	0.0004	1.2	0.28	1	b2 -NH3 [1|2][1-2]	C17H16N2O4
313.119	313.118	0.0004	1.2	0.28	1	b2 -NH3 [1|2][1-2]	C17H16N2O4
321.102	321.102	0.0002	0.7	0.44	1	b3 -H2O [6|7][1-3]	C14H16N4O3S
321.156	321.156	0.0004	1.3	0.27	1	b4 -H2O [2|3][1-4]	C15H20N4O4
324.135	324.134	0.0005	1.4	1.92	1	b3 -H2O -NH3 [2|3][1-3]	C18H17N3O3
325.112	325.112	0.0004	1.1	10.51	1	b2 -H2O -CO [7|1][1-2]	C17H16N4OS
326.096	326.096	0.0003	0.8	3.7	1	b2 -NH3 -CO [7|1][1-2]	C17H15N3O2S
339.167	339.166	0.0004	1.1	0.64	1	b4 [2|3][1-4]	C15H22N4O5
342.145	342.145	0.0001	0.4	1.08	1	b3 -NH3 -CO [1|2][1-3]	C18H19N3O4
342.145	342.145	0.0001	0.4	1.08	1	b3 -NH3 [2|3][1-3]	C18H19N3O4
342.145	342.145	0.0001	0.4	1.08	1	b3 -NH3 -CO [1|2][1-3]	C18H19N3O4
343.123	343.122	0.0004	1.1	7.08	1	b2 -CO [7|1][1-2]	C17H18N4O2S
349.097	349.096	0.0004	1	0.53	1	b4 -C10H9NO -NH3 [5|6][1-4]	C15H16N4O4S
352.144	352.144	0.0004	1.1	8.68	1	b4 -CO -COCH2 [5|6][1-4]	C15H21N5O3S
353.107	353.107	0.0005	1.3	0.14	1	b2 -H2O [7|1][1-2]	C18H16N4O2S
354.091	354.091	0.0002	0.5	0.91	1	b2 -NH3 [7|1][1-2]	C18H15N3O3S
363.167	363.166	0.0004	1.1	0.43	1	b3 +H2O -COCH2 [1|2][1-3]	C17H22N4O5
363.167	363.166	0.0004	1.1	0.43	1	b3 +H2O -COCH2 [1|2][1-3]	C17H22N4O5
366.123	366.123	0.0005	1.3	0.39	1	b4 -C10H9NO [5|6][1-4]	C15H19N5O4S
366.16	366.159	0.0003	0.9	0.15	1	b4 -CO [4|5][1-4]	C16H23N5O3S
366.16	366.159	0.0003	0.9	0.15	1	b4 -CO [4|5][1-4]	C16H23N5O3S
370.14	370.14	0.0003	0.8	0.86	1	b3 -NH3 [1|2][1-3]	C19H19N3O5
370.14	370.14	0.0003	0.8	0.86	1	b3 -NH3 [1|2][1-3]	C19H19N3O5
371.118	371.117	0.0003	0.9	3.14	1	b2 [7|1][1-2]	C18H18N4O3S
377.128	377.128	0.0005	1.2	0.57	1	b4 -NH3 [4|5][1-4]	C17H20N4O4S
377.128	377.128	0.0005	1.2	0.57	1	b4 -NH3 [4|5][1-4]	C17H20N4O4S
377.128	377.128	0.0005	1.2	0.57	1	b4 -NH3 -CO [5|6][1-4]	C17H20N4O4S
382.209	382.209	0.0004	1.1	0.25	1	b5 -CO [2|3][1-5]	C17H27N5O5
392.193	392.193	0.0007	1.7	0.26	1	b5 -H2O [2|3][1-5]	C18H25N5O5
396.134	396.134	0.0005	1.2	2.09	1	b4 -C10H9NO [6|7][1-4]	C16H21N5O5S
396.134	396.134	0.0005	1.2	2.09	1	b4 -C10H9NO [6|7][1-4]	C16H21N5O5S
396.149	396.149	0.0004	1.1	36.12	1	b3 -H2O -CO [6|7][1-3]	C20H21N5O2S
397.134	397.133	0.0007	1.7	0.25	1	b3 -NH3 -CO [6|7][1-3]	C20H20N4O3S
406.154	406.154	0.0001	0.2	0.25	1	b5 -NH3 -CO [3|4][1-5]	C18H23N5O4S
406.154	406.154	0.0001	0.2	0.25	1	b5 -NH3 -CO [3|4][1-5]	C18H23N5O4S
407.172	407.171	0.0007	1.7	0.28	1	b4 -H2O -NH3 [2|3][1-4]	C22H22N4O4
410.204	410.203	0.0003	0.7	1.47	1	b5 [2|3][1-5]	C18H27N5O6
413.183	413.182	0.0006	1.5	0.61	1	b4 -COCH2 -NH3 [1|2][1-4]	C21H24N4O5
413.183	413.182	0.0006	1.5	0.61	1	b4 -COCH2 -NH3 [1|2][1-4]	C21H24N4O5
414.16	414.159	0.0005	1.2	60.14	1	b3 -CO -COCH2 [7|1][1-3]	C20H23N5O3S
414.16	414.159	0.0005	1.2	60.14	1	b3 -CO [6|7][1-3]	C20H23N5O3S
414.16	414.159	0.0005	1.2	60.14	1	b3 -CO -COCH2 [7|1][1-3]	C20H23N5O3S
424.144	424.144	0.0007	1.6	0.35	1	b3 -COCH2 -H2O [7|1][1-3]	C21H21N5O3S
424.144	424.144	0.0007	1.6	0.35	1	b3 -H2O [6|7][1-3]	C21H21N5O3S
424.144	424.144	0.0007	1.6	0.35	1	b3 -COCH2 -H2O [7|1][1-3]	C21H21N5O3S
425.182	425.182	0.0005	1.1	1.63	1	b4 -NH3 [2|3][1-4]	C22H24N4O5
427.198	427.198	0.0004	1	2.25	1	b4 -NH3 -CO [1|2][1-4]	C22H26N4O5
427.198	427.198	0.0004	1	2.25	1	b4 -NH3 -CO [1|2][1-4]	C22H26N4O5
435.145	435.144	0.0003	0.7	1.28	1	b5 -C10H9NO -H2O [6|7][1-5]	C18H22N6O5S
435.145	435.144	0.0003	0.7	1.28	1	b5 -C10H9NO -H2O [6|7][1-5]	C18H22N6O5S
437.16	437.16	0.0002	0.4	0.95	1	b5 -C10H9NO -COCH2 [5|6][1-5]	C18H24N6O5S
437.16	437.16	0.0002	0.4	0.95	1	b5 -C10H9NO -COCH2 [5|6][1-5]	C18H24N6O5S
442.155	442.154	0.0005	1.2	41.13	1	b3 -COCH2 [7|1][1-3]	C21H23N5O4S
442.155	442.154	0.0005	1.2	41.13	1	b3 [6|7][1-3]	C21H23N5O4S
442.155	442.154	0.0005	1.2	41.13	1	b3 -COCH2 [7|1][1-3]	C21H23N5O4S
447.181	447.181	0.0005	1	0.21	1	b5 -COCH2 -H2O [4|5][1-5]	C20H26N6O4S
449.16	449.16	-0.0006	-1.2	0.13	1	b5 -C10H9NO -H2O [7|1][1-5]	C19H24N6O5S
449.16	449.16	-0.0006	-1.2	0.13	1	b5 -C10H9NO -H2O [7|1][1-5]	C19H24N6O5S
453.156	453.155	0.0005	1	2.05	1	b5 -C10H9NO [6|7][1-5]	C18H24N6O6S
453.156	453.155	0.0005	1	2.05	1	b5 -C10H9NO [6|7][1-5]	C18H24N6O6S
461.161	461.16	0.0006	1.3	0.47	1	b5 -C10H9NO -H2O [5|6][1-5]	C20H24N6O5S
461.161	461.16	0.0006	1.3	0.47	1	b5 -C10H9NO -H2O [5|6][1-5]	C20H24N6O5S
462.145	462.144	0.0006	1.4	1.03	1	b5 -C10H9NO -NH3 [5|6][1-5]	C20H23N5O6S
462.145	462.144	0.0006	1.4	1.03	1	b5 -C10H9NO -NH3 [5|6][1-5]	C20H23N5O6S
467.139	467.138	0.0003	0.7	0.39	1	b3 -NH3 [7|1][1-3]	C23H22N4O5S
467.139	467.138	0.0003	0.7	0.39	1	b3 -NH3 [7|1][1-3]	C23H22N4O5S
471.18	471.181	-0.0006	-1.2	0.14	1	b4 -CO -COCH2 [7|1][1-4]	C22H26N6O4S
471.18	471.181	-0.0006	-1.2	0.14	1	b4 -CO -COCH2 [7|1][1-4]	C22H26N6O4S
479.171	479.171	0.0007	1.4	1.17	1	b5 -C10H9NO [5|6][1-5]	C20H26N6O6S
479.171	479.171	0.0007	1.4	1.17	1	b5 -C10H9NO [5|6][1-5]	C20H26N6O6S
479.187	479.186	0.0005	1	6.68	1	b4 -H2O -CO [5|6][1-4]	C24H26N6O3S
480.171	480.17	0.0005	1.1	29.46	1	b4 -NH3 -CO [5|6][1-4]	C24H25N5O4S
484.165	484.165	0.0004	0.8	0.77	1	b3 [7|1][1-3]	C23H25N5O5S
484.165	484.165	0.0004	0.8	0.77	1	b3 [7|1][1-3]	C23H25N5O5S
485.197	485.197	0.0003	0.6	0.14	1	b4 -CO -COCH2 [6|7][1-4]	C23H28N6O4S
485.197	485.197	0.0003	0.6	0.14	1	b4 -CO -COCH2 [6|7][1-4]	C23H28N6O4S
490.187	490.187	0.0005	1.1	0.28	1	b6 -C10H9NO -H2O [3|4][1-6]	C21H27N7O5S
490.187	490.187	0.0005	1.1	0.28	1	b6 -C10H9NO -H2O [2|3][1-6]	C21H27N7O5S
491.171	491.171	0.0004	0.7	0.76	1	b6 -C10H9NO -NH3 [3|4][1-6]	C21H26N6O6S
491.171	491.171	0.0004	0.7	0.76	1	b6 -C10H9NO -NH3 [2|3][1-6]	C21H26N6O6S
496.166	496.165	0.0011	2.3	0.14	1	b4 -COCH2 -NH3 [6|7][1-4]	C24H25N5O5S
496.166	496.165	0.0011	2.3	0.14	1	b4 -NH3 -CO [7|1][1-4]	C24H25N5O5S
496.166	496.165	0.0011	2.3	0.14	1	b4 -COCH2 -NH3 [6|7][1-4]	C24H25N5O5S
496.166	496.165	0.0011	2.3	0.14	1	b4 -NH3 -CO [7|1][1-4]	C24H25N5O5S
496.22	496.219	0.0013	2.7	0.28	1	b5 -COCH2 -NH3 [1|2][1-5]	C25H29N5O6
496.22	496.219	0.0013	2.7	0.28	1	b5 -COCH2 -NH3 [1|2][1-5]	C25H29N5O6
496.22	496.219	0.0013	2.7	0.28	1	b5 -NH3 [2|3][1-5]	C25H29N5O6
497.197	497.197	0.0006	1.2	12.27	1	b4 -CO [5|6][1-4]	C24H28N6O4S
506.15	506.149	0.0006	1.2	0.36	1	b4 -H2O -NH3 [7|1][1-4]	C25H23N5O5S
506.15	506.149	0.0006	1.2	0.36	1	b4 -H2O -NH3 [7|1][1-4]	C25H23N5O5S
507.182	507.181	0.0006	1.2	4.67	1	b4 -H2O [5|6][1-4]	C25H26N6O4S
508.166	508.165	0.0006	1.1	15.97	1	b4 -NH3 [5|6][1-4]	C25H25N5O5S
509.197	509.197	0.0003	0.6	0.81	1	b4 -H2O -CO [6|7][1-4]	C25H28N6O4S
509.197	509.197	0.0003	0.6	0.81	1	b4 -H2O -CO [6|7][1-4]	C25H28N6O4S
510.181	510.181	0.0009	1.7	0.32	1	b4 -NH3 -CO [6|7][1-4]	C25H27N5O5S
510.181	510.181	0.0009	1.7	0.32	1	b4 -NH3 -CO [6|7][1-4]	C25H27N5O5S
510.235	510.235	0.0005	1	39.11	1	b5 -NH3 -CO [1|2][1-5]	C26H31N5O6
510.235	510.235	0.0005	1	39.11	1	b5 -NH3 -CO [1|2][1-5]	C26H31N5O6
513.192	513.192	0.0009	1.7	1.47	1	b4 -COCH2 [6|7][1-4]	C24H28N6O5S
513.192	513.192	0.0009	1.7	1.47	1	b4 -CO [7|1][1-4]	C24H28N6O5S
513.192	513.192	0.0009	1.7	1.47	1	b4 -CO [7|1][1-4]	C24H28N6O5S
513.192	513.192	0.0009	1.7	1.47	1	b4 -COCH2 [6|7][1-4]	C24H28N6O5S
518.182	518.182	0.0004	0.8	4.02	1	b6 -C10H9NO -H2O [5|6][1-6]	C22H27N7O6S
518.182	518.182	0.0004	0.8	4.02	1	b6 -C10H9NO -H2O [5|6][1-6]	C22H27N7O6S
519.166	519.166	0.0006	1.2	1.02	1	b6 -C10H9NO -NH3 [5|6][1-6]	C22H26N6O7S
519.166	519.166	0.0006	1.2	1.02	1	b6 -C10H9NO -NH3 [5|6][1-6]	C22H26N6O7S
519.202	519.202	0.0005	0.9	1.42	1	b6 -NH3 -CO [2|3][1-6]	C23H30N6O6S
519.202	519.202	0.0005	0.9	1.42	1	b6 -NH3 -CO [3|4][1-6]	C23H30N6O6S
520.221	520.219	0.0016	3	0.17	1	b5 -H2O -NH3 [1|2][1-5]	C27H29N5O6
520.221	520.219	0.0016	3	0.17	1	b5 -H2O -NH3 [1|2][1-5]	C27H29N5O6
524.16	524.16	0.0005	1	1.01	1	b4 -NH3 [7|1][1-4]	C25H25N5O6S
524.16	524.16	0.0005	1	1.01	1	b4 -NH3 [7|1][1-4]	C25H25N5O6S
525.192	525.192	0.0006	1.2	4.79	1	b4 [5|6][1-4]	C25H28N6O5S
527.208	527.207	0.0006	1.1	0.49	1	b4 -CO [6|7][1-4]	C25H30N6O5S
527.208	527.207	0.0006	1.1	0.49	1	b4 -CO [6|7][1-4]	C25H30N6O5S
531.203	531.202	0.0013	2.5	0.9	1	b4 +H2O -COCH2 [6|7][1-4]	C24H30N6O6S
531.203	531.202	0.0013	2.5	0.9	1	b4 +H2O -CO [7|1][1-4]	C24H30N6O6S
531.203	531.202	0.0013	2.5	0.9	1	b4 +H2O -CO [7|1][1-4]	C24H30N6O6S
531.203	531.202	0.0013	2.5	0.9	1	b4 +H2O -COCH2 [6|7][1-4]	C24H30N6O6S
532.198	532.197	0.0008	1.5	0.14	1	b6 -C10H9NO -H2O [7|1][1-6]	C23H29N7O6S
532.198	532.197	0.0008	1.5	0.14	1	b6 -C10H9NO -H2O [7|1][1-6]	C23H29N7O6S
536.193	536.192	0.0004	0.7	2.73	1	b6 -C10H9NO [5|6][1-6]	C22H29N7O7S
536.193	536.192	0.0004	0.7	2.73	1	b6 -C10H9NO [5|6][1-6]	C22H29N7O7S
541.187	541.186	0.0008	1.4	2.38	1	b4 [7|1][1-4]	C25H28N6O6S
541.187	541.186	0.0008	1.4	2.38	1	b4 [7|1][1-4]	C25H28N6O6S
546.214	546.213	0.0006	1.2	0.59	1	b6 -H2O [2|3][1-6]	C24H31N7O6S
546.214	546.213	0.0006	1.2	0.59	1	b6 -C10H9NO -H2O [4|5][1-6]	C24H31N7O6S
546.214	546.213	0.0006	1.2	0.59	1	b6 -C10H9NO -H2O [4|5][1-6]	C24H31N7O6S
546.214	546.213	0.0006	1.2	0.59	1	b6 -H2O [3|4][1-6]	C24H31N7O6S
553.187	553.186	0.0011	1.9	0.34	1	b5 -COCH2 -NH3 [6|7][1-5]	C26H28N6O6S
553.187	553.186	0.0011	1.9	0.34	1	b5 -COCH2 -NH3 [6|7][1-5]	C26H28N6O6S
555.203	555.202	0.0005	1	17.3	1	b4 [6|7][1-4]	C26H30N6O6S
555.203	555.202	0.0005	1	17.3	1	b4 [6|7][1-4]	C26H30N6O6S
565.223	565.223	0.0007	1.2	7.6	1	b5 -NH3 -CO [4|5][1-5]	C28H32N6O5S
566.219	566.218	0.0006	1	1.68	1	b5 -H2O -CO [6|7][1-5]	C27H31N7O5S
566.219	566.218	0.0006	1	1.68	1	b5 -COCH2 -H2O [7|1][1-5]	C27H31N7O5S
566.219	566.218	0.0006	1	1.68	1	b5 -H2O -CO [6|7][1-5]	C27H31N7O5S
566.219	566.218	0.0006	1	1.68	1	b5 -COCH2 -H2O [7|1][1-5]	C27H31N7O5S
567.202	567.202	0.0003	0.5	0.25	1	b5 -NH3 -CO [6|7][1-5]	C27H30N6O6S
567.202	567.202	0.0003	0.5	0.25	1	b5 -COCH2 -NH3 [7|1][1-5]	C27H30N6O6S
567.202	567.202	0.0003	0.5	0.25	1	b5 -NH3 -CO [6|7][1-5]	C27H30N6O6S
567.202	567.202	0.0003	0.5	0.25	1	b5 -COCH2 -NH3 [7|1][1-5]	C27H30N6O6S
568.234	568.234	0.0006	1.1	2	1	b5 -CO -COCH2 [5|6][1-5]	C27H33N7O5S
568.234	568.234	0.0006	1.1	2	1	b5 -CO -COCH2 [5|6][1-5]	C27H33N7O5S
578.22	578.218	0.0019	3.3	0.29	1	b5 -COCH2 -H2O [5|6][1-5]	C28H31N7O5S
578.22	578.218	0.0019	3.3	0.29	1	b5 -COCH2 -H2O [5|6][1-5]	C28H31N7O5S
580.235	580.234	0.001	1.6	0.79	1	b5 -H2O -CO [7|1][1-5]	C28H33N7O5S
580.235	580.234	0.001	1.6	0.79	1	b5 -H2O -CO [7|1][1-5]	C28H33N7O5S
581.219	581.218	0.0009	1.5	1.43	1	b5 -NH3 -CO [7|1][1-5]	C28H32N6O6S
581.219	581.218	0.0009	1.5	1.43	1	b5 -NH3 -CO [7|1][1-5]	C28H32N6O6S
581.273	581.272	0.0006	1.1	3.87	1	b6 -NH3 -CO [1|2][1-6]	C29H36N6O7
581.273	581.272	0.0006	1.1	3.87	1	b6 -NH3 -CO [1|2][1-6]	C29H36N6O7
582.25	582.249	0.001	1.7	0.94	1	b5 -CO [4|5][1-5]	C28H35N7O5S
584.229	584.229	0.0007	1.1	9.45	1	b5 -CO [6|7][1-5]	C27H33N7O6S
584.229	584.229	0.0007	1.1	9.45	1	b5 -COCH2 [7|1][1-5]	C27H33N7O6S
584.229	584.229	0.0007	1.1	9.45	1	b5 -COCH2 [7|1][1-5]	C27H33N7O6S
584.229	584.229	0.0007	1.1	9.45	1	b5 -CO [6|7][1-5]	C27H33N7O6S
592.235	592.234	0.0015	2.5	0.3	1	b5 -H2O [4|5][1-5]	C29H33N7O5S
592.235	592.234	0.0015	2.5	0.3	1	b5 -H2O -CO [5|6][1-5]	C29H33N7O5S
592.235	592.234	0.0015	2.5	0.3	1	b5 -H2O -CO [5|6][1-5]	C29H33N7O5S
593.218	593.218	0.0008	1.3	0.28	1	b5 -NH3 [4|5][1-5]	C29H32N6O6S
593.218	593.218	0.0008	1.3	0.28	1	b5 -NH3 -CO [5|6][1-5]	C29H32N6O6S
593.218	593.218	0.0008	1.3	0.28	1	b5 -NH3 -CO [5|6][1-5]	C29H32N6O6S
593.25	593.25	0.0004	0.8	0.51	1	M -C10H9NO -CO [7|1][1-7]	C25H36N8O7S
593.25	593.25	0.0004	0.8	0.51	1	M -C10H9NO -CO [7|1][1-7]	C25H36N8O7S
594.214	594.213	0.001	1.7	3.35	1	b5 -H2O [6|7][1-5]	C28H31N7O6S
594.214	594.213	0.001	1.7	3.35	1	b5 -H2O [6|7][1-5]	C28H31N7O6S
596.229	596.229	0.0008	1.3	0.32	1	b5 -COCH2 [5|6][1-5]	C28H33N7O6S
596.229	596.229	0.0008	1.3	0.32	1	b5 -COCH2 [5|6][1-5]	C28H33N7O6S
598.245	598.244	0.0007	1.2	6.72	1	b5 -CO [7|1][1-5]	C28H35N7O6S
598.245	598.244	0.0007	1.2	6.72	1	b5 -CO [7|1][1-5]	C28H35N7O6S
603.235	603.234	0.0008	1.4	74.03	1	M -C10H9NO -H2O [7|1][1-7]	C26H34N8O7S
603.235	603.234	0.0008	1.4	74.03	1	M -C10H9NO -H2O [7|1][1-7]	C26H34N8O7S
604.219	604.218	0.0008	1.4	0.17	1	M -C10H9NO -NH3 [7|1][1-7]	C26H33N7O8S
604.219	604.218	0.0008	1.4	0.17	1	M -C10H9NO -NH3 [7|1][1-7]	C26H33N7O8S
608.23	608.229	0.001	1.7	0.87	1	b5 -H2O [7|1][1-5]	C29H33N7O6S
608.23	608.229	0.001	1.7	0.87	1	b5 -H2O [7|1][1-5]	C29H33N7O6S
609.213	609.213	0.0006	1	1.02	1	b5 -NH3 [7|1][1-5]	C29H32N6O7S
609.213	609.213	0.0006	1	1.02	1	b5 -NH3 [7|1][1-5]	C29H32N6O7S
610.245	610.244	0.0006	1	1.36	1	b5 [4|5][1-5]	C29H35N7O6S
610.245	610.244	0.0006	1	1.36	1	b5 -CO [5|6][1-5]	C29H35N7O6S
610.245	610.244	0.0006	1	1.36	1	b5 -CO [5|6][1-5]	C29H35N7O6S
612.224	612.223	0.0008	1.3	8.68	1	b5 [6|7][1-5]	C28H33N7O7S
612.224	612.223	0.0008	1.3	8.68	1	b5 [6|7][1-5]	C28H33N7O7S
620.229	620.229	0.0005	0.9	4.27	1	b5 -H2O [5|6][1-5]	C30H33N7O6S
620.229	620.229	0.0005	0.9	4.27	1	b5 -H2O [5|6][1-5]	C30H33N7O6S
621.213	621.213	0.0008	1.3	28.79	1	b5 -NH3 [5|6][1-5]	C30H32N6O7S
621.213	621.213	0.0008	1.3	28.79	1	b5 -NH3 [5|6][1-5]	C30H32N6O7S
621.246	621.245	0.0009	1.4	7.3	1	M -C10H9NO [7|1][1-7]	C26H36N8O8S
621.246	621.245	0.0009	1.4	7.3	1	M -C10H9NO [7|1][1-7]	C26H36N8O8S
626.24	626.239	0.0009	1.4	1.6	1	b5 [7|1][1-5]	C29H35N7O7S
626.24	626.239	0.0009	1.4	1.6	1	b5 [7|1][1-5]	C29H35N7O7S
635.24	635.24	0.0009	1.5	0.28	1	b6 -COCH2 -H2O [5|6][1-6]	C30H34N8O6S
635.24	635.24	0.0009	1.5	0.28	1	b6 -COCH2 -H2O [5|6][1-6]	C30H34N8O6S
636.224	636.223	0.0004	0.7	1.16	1	b6 -COCH2 -NH3 [5|6][1-6]	C30H33N7O7S
636.224	636.223	0.0004	0.7	1.16	1	b6 -COCH2 -NH3 [5|6][1-6]	C30H33N7O7S
638.24	638.239	0.0009	1.4	10.71	1	b6 -COCH2 -NH3 [6|7][1-6]	C30H35N7O7S
638.24	638.239	0.0009	1.4	10.71	1	b5 [5|6][1-5]	C30H35N7O7S
638.24	638.239	0.0009	1.4	10.71	1	b5 [5|6][1-5]	C30H35N7O7S
638.24	638.239	0.0009	1.4	10.71	1	b6 -COCH2 -NH3 [6|7][1-6]	C30H35N7O7S
639.272	639.271	0.001	1.6	0.43	1	b6 -CO -COCH2 [7|1][1-6]	C30H38N8O6S
639.272	639.271	0.001	1.6	0.43	1	b6 -CO [3|4][1-6]	C30H38N8O6S
639.272	639.271	0.001	1.6	0.43	1	b6 -CO [2|3][1-6]	C30H38N8O6S
639.272	639.271	0.001	1.6	0.43	1	b6 -CO -COCH2 [7|1][1-6]	C30H38N8O6S
649.256	649.255	0.0012	1.9	1.31	1	b6 -COCH2 -H2O [7|1][1-6]	C31H36N8O6S
649.256	649.255	0.0012	1.9	1.31	1	b6 -H2O [3|4][1-6]	C31H36N8O6S
649.256	649.255	0.0012	1.9	1.31	1	b6 -H2O -CO [5|6][1-6]	C31H36N8O6S
649.256	649.255	0.0012	1.9	1.31	1	b6 -H2O [2|3][1-6]	C31H36N8O6S
649.256	649.255	0.0012	1.9	1.31	1	b6 -H2O -CO [5|6][1-6]	C31H36N8O6S
649.256	649.255	0.0012	1.9	1.31	1	b6 -COCH2 -H2O [7|1][1-6]	C31H36N8O6S
650.24	650.239	0.0008	1.2	0.65	1	b6 -NH3 -CO [5|6][1-6]	C31H35N7O7S
650.24	650.239	0.0008	1.2	0.65	1	b6 -COCH2 -NH3 [7|1][1-6]	C31H35N7O7S
650.24	650.239	0.0008	1.2	0.65	1	b6 -NH3 [3|4][1-6]	C31H35N7O7S
650.24	650.239	0.0008	1.2	0.65	1	b6 -COCH2 -NH3 [7|1][1-6]	C31H35N7O7S
650.24	650.239	0.0008	1.2	0.65	1	b6 -NH3 [2|3][1-6]	C31H35N7O7S
650.24	650.239	0.0008	1.2	0.65	1	b6 -NH3 -CO [5|6][1-6]	C31H35N7O7S
651.272	651.271	0.001	1.5	0.99	1	b6 -H2O -CO [6|7][1-6]	C31H38N8O6S
651.272	651.271	0.001	1.5	0.99	1	b6 -H2O -CO [6|7][1-6]	C31H38N8O6S
652.256	652.255	0.0011	1.7	0.25	1	b6 -NH3 -CO [6|7][1-6]	C31H37N7O7S
652.256	652.255	0.0011	1.7	0.25	1	b6 -NH3 -CO [6|7][1-6]	C31H37N7O7S
663.271	663.271	0.0006	1	0.38	1	b6 -H2O -CO [7|1][1-6]	C32H38N8O6S
663.271	663.271	0.0006	1	0.38	1	b6 -COCH2 -H2O [4|5][1-6]	C32H38N8O6S
663.271	663.271	0.0006	1	0.38	1	b6 -H2O -CO [7|1][1-6]	C32H38N8O6S
663.271	663.271	0.0006	1	0.38	1	b6 -COCH2 -H2O [4|5][1-6]	C32H38N8O6S
667.267	667.266	0.0009	1.4	5.34	1	b6 [3|4][1-6]	C31H38N8O7S
667.267	667.266	0.0009	1.4	5.34	1	b6 -CO [5|6][1-6]	C31H38N8O7S
667.267	667.266	0.0009	1.4	5.34	1	b6 -COCH2 [7|1][1-6]	C31H38N8O7S
667.267	667.266	0.0009	1.4	5.34	1	b6 [2|3][1-6]	C31H38N8O7S
667.267	667.266	0.0009	1.4	5.34	1	b6 -COCH2 [7|1][1-6]	C31H38N8O7S
667.267	667.266	0.0009	1.4	5.34	1	b6 -CO [5|6][1-6]	C31H38N8O7S
669.282	669.281	0.001	1.5	19.53	1	b6 -CO [6|7][1-6]	C31H40N8O7S
669.282	669.281	0.001	1.5	19.53	1	b6 -CO [6|7][1-6]	C31H40N8O7S
677.251	677.25	0.0009	1.4	22.61	1	b6 -H2O [5|6][1-6]	C32H36N8O7S
677.251	677.25	0.0009	1.4	22.61	1	b6 -H2O [5|6][1-6]	C32H36N8O7S
678.235	678.234	0.001	1.5	29.51	1	b6 -NH3 [5|6][1-6]	C32H35N7O8S
678.235	678.234	0.001	1.5	29.51	1	b6 -NH3 [5|6][1-6]	C32H35N7O8S
678.271	678.27	0.0007	1.1	24.25	1	b6 -NH3 -CO [4|5][1-6]	C33H39N7O7S
678.271	678.27	0.0007	1.1	24.25	1	b6 -NH3 -CO [4|5][1-6]	C33H39N7O7S
679.266	679.266	0.0007	1.1	1.73	1	b6 -H2O [6|7][1-6]	C32H38N8O7S
679.266	679.266	0.0007	1.1	1.73	1	b6 -H2O [6|7][1-6]	C32H38N8O7S
681.282	681.281	0.0009	1.4	1.89	1	b6 -CO [7|1][1-6]	C32H40N8O7S
681.282	681.281	0.0009	1.4	1.89	1	b6 -COCH2 [4|5][1-6]	C32H40N8O7S
681.282	681.281	0.0009	1.4	1.89	1	b6 -COCH2 [4|5][1-6]	C32H40N8O7S
681.282	681.281	0.0009	1.4	1.89	1	b6 -CO [7|1][1-6]	C32H40N8O7S
691.267	691.266	0.0012	1.8	1.38	1	b6 -H2O [7|1][1-6]	C33H38N8O7S
691.267	691.266	0.0012	1.8	1.38	1	b6 -H2O [7|1][1-6]	C33H38N8O7S
695.261	695.261	0.0009	1.3	100	1	b6 [5|6][1-6]	C32H38N8O8S
695.261	695.261	0.0009	1.3	100	1	b6 [5|6][1-6]	C32H38N8O8S
697.277	697.276	0.0011	1.6	2.38	1	b6 [6|7][1-6]	C32H40N8O8S
697.277	697.276	0.0011	1.6	2.38	1	b6 [6|7][1-6]	C32H40N8O8S
705.282	705.281	0.0002	0.2	0.24	1	b6 -H2O [4|5][1-6]	C34H40N8O7S
705.282	705.281	0.0002	0.2	0.24	1	b6 -H2O [4|5][1-6]	C34H40N8O7S
709.277	709.276	0.001	1.4	4.31	1	b6 [7|1][1-6]	C33H40N8O8S
709.277	709.276	0.001	1.4	4.31	1	b6 [7|1][1-6]	C33H40N8O8S
720.293	720.292	0.0011	1.5	3.28	1	M -COCH2 -H2O [7|1][1-7]	C34H41N9O7S
720.293	720.292	0.0011	1.5	3.28	1	M -COCH2 -H2O [7|1][1-7]	C34H41N9O7S
734.309	734.308	0.0011	1.5	52.13	1	M -H2O -CO [7|1][1-7]	C35H43N9O7S
734.309	734.308	0.0011	1.5	52.13	1	M -H2O -CO [7|1][1-7]	C35H43N9O7S
735.293	735.292	0.0011	1.4	20.51	1	M -NH3 -CO [7|1][1-7]	C35H42N8O8S
735.293	735.292	0.0011	1.4	20.51	1	M -NH3 -CO [7|1][1-7]	C35H42N8O8S
745.277	745.276	0.0005	0.7	0.63	1	M -H2O -NH3 [7|1][1-7]	C36H40N8O8S
745.277	745.276	0.0005	0.7	0.63	1	M -H2O -NH3 [7|1][1-7]	C36H40N8O8S
752.319	752.318	0.0009	1.2	93.81	1	M -CO [7|1][1-7]	C35H45N9O8S
752.319	752.318	0.0009	1.2	93.81	1	M -CO [7|1][1-7]	C35H45N9O8S
762.304	762.303	0.0009	1.2	85.56	1	M -H2O [7|1][1-7]	C36H43N9O8S
762.304	762.303	0.0009	1.2	85.56	1	M -H2O [7|1][1-7]	C36H43N9O8S
763.288	763.287	0.0011	1.4	3.38	1	M -NH3 [7|1][1-7]	C36H42N8O9S
763.288	763.287	0.0011	1.4	3.38	1	M -NH3 [7|1][1-7]	C36H42N8O9S
