# Supplementary material for: Zelkovamycin is an OXPHOS Inhibitory Member of the Argyrin Natural Product Family
Source: Chemistry. 2020 Jun 17;26(39):8524–31. doi: 10.1002/chem.202001577 (PMC7383741; doi:10.1002/chem.202001577)
Supplement: Supplementary file 1 — Supplementary [file CHEM-26-8524-s001.zip › Supporting Table 2.xlsx]

## Sheet: identified proteins
HeLa cells treated with Zelkovamycin for 16 h; proteins were identified in 5 of 6 samples in at least one group (DMSO or 20 µM Zelkovamycin)
DMSO						20 µM Zelkovamycin
LFQ intensity 01	LFQ intensity 02	LFQ intensity 03	LFQ intensity 04	LFQ intensity 05	LFQ intensity 06	LFQ intensity 07	LFQ intensity 08	LFQ intensity 09	LFQ intensity 10	LFQ intensity 11	LFQ intensity 12	C: GOBP name	C: GOMF name	C: GOCC name	C: KEGG name	C: Pfam	C: Student's t-test Significant Zelko Gibco_DMSO Gibco	N: Peptides	N: Razor + unique peptides	N: Unique peptides	N: Sequence coverage [%]	N: Unique + razor sequence coverage [%]	N: Unique sequence coverage [%]	N: Mol. weight [kDa]	N: Q-value	N: Score	N: Intensity	N: MS/MS Count	N: -Log Student's t-test p-value Zelko Gibco_DMSO Gibco	N: Student's t-test q-value Zelko Gibco_DMSO Gibco	N: Student's t-test Difference Zelko Gibco_DMSO Gibco	N: Student's t-test Test statistic Zelko Gibco_DMSO Gibco	T: Protein IDs	T: Majority protein IDs	T: Protein names	T: Gene names
28.0287	28.1445	28.3784	28.4315	27.9353	28.1222	28.2304	28.2569	27.9218	28.1149	28.0182	28.0362	activation of immune response;activation of innate immune response;activation of MAPK activity;activation of MAPKK activity;activation of protein kinase activity;aging;anaphase-promoting complex-dependent proteasomal ubiquitin-dependent protein catabolic process;anatomical structure development;anatomical structure morphogenesis;apoptosis;axon guidance;biological regulation;biosynthetic process;c…	adenyl nucleotide binding;adenyl ribonucleotide binding;ATP binding;binding;catalytic activity;cyclin-dependent protein kinase activity;histone kinase activity;kinase activity;nucleotide binding;phosphotransferase activity, alcohol group as acceptor;protein kinase activity;protein serine/threonine kinase activity;purine nucleotide binding;purine ribonucleoside triphosphate binding;purine ribonucl…	cell part;cytoplasmic part;cytoskeletal part;cytosol;intracellular membrane-bounded organelle;intracellular organelle;intracellular organelle part;intracellular part;macromolecular complex;membrane-bounded organelle;microtubule;microtubule organizing center;midbody;mitochondrion;nuclear part;nucleoplasm;organelle;organelle part;protein complex;spindle microtubule	Cell cycle;Gap junction;Oocyte meiosis;p53 signaling pathway;Progesterone-mediated oocyte maturation	Pkinase		20	20	18	74.7	74.7	68.4	34.095	0	131.74	4831700000	338	0.35767	0.751049	-0.0770518	-0.393984	P06493;A0A024QZP7;A0A087WZZ9;E5RIU6	P06493;A0A024QZP7;A0A087WZZ9;E5RIU6	Cyclin-dependent kinase 1	CDK1;CDC2
26.9839	27.0799	26.6576	26.886	26.7239	27.0992	27.0855	27.2408	27.2004	27.195	26.9978	27.1563	alcohol metabolic process;cholesterol metabolic process;establishment of localization;lipid metabolic process;lipid transport;metabolic process;organic substance transport;primary metabolic process;small molecule metabolic process;steroid metabolic process;sterol metabolic process;transport	binding;lipid binding;nucleic acid binding;RNA binding	cell part;cytoplasm;extracellular region part;high-density lipoprotein particle;intracellular membrane-bounded organelle;intracellular organelle;intracellular part;macromolecular complex;membrane;membrane-bounded organelle;nucleus;organelle;plasma lipoprotein particle;plasma membrane;protein-lipid complex		KH_1		30	30	30	30.8	30.8	30.8	141.44	0	323.31	2484100000	345	1.79005	0.181121	0.240885	1.31298	A0A024R4E5;Q00341;H0Y394;H7C0A4;C9J5E5;C9JIZ1;C9JZI8;C9JHS7;C9JHZ8;C9JES8;H7C2D1;C9JT62;C9JK79;H7BZC3;C9JBS3;C9JEJ8;A0A0U1RVI6;C9JHN6;C9JMQ6;C9JQ82;C9JHS9;C9J739	A0A024R4E5;Q00341;H0Y394	Vigilin	HDLBP
28.7969	29.2552	29.7066	29.3727	28.6655	28.6956	29.1342	29.1616	28.9219	29.3203	28.9123	29.1035	biological regulation;biosynthetic process;catabolic process;cellular biosynthetic process;cellular catabolic process;cellular component disassembly;cellular component disassembly at cellular level;cellular component organization;cellular component organization at cellular level;cellular component organization or biogenesis;cellular component organization or biogenesis at cellular level;cellular …	binding;nucleic acid binding;RNA binding;rRNA binding;structural constituent of ribosome;structural molecule activity;translation regulator activity	cell part;cytosolic small ribosomal subunit;intracellular non-membrane-bounded organelle;intracellular organelle;intracellular organelle part;intracellular part;macromolecular complex;non-membrane-bounded organelle;nuclear part;nucleolus;organelle;organelle part;ribonucleoprotein complex;small ribosomal subunit	Ribosome	Ribosomal_S4;S4		22	22	22	54.1	54.1	54.1	22.591	0	36.734	9689400000	340	0.0190553	0.976337	0.0102205	0.0358389	P46781;A0A024R4M0;B5MCT8;C9JM19;F2Z3C0;A8MXK4	P46781;A0A024R4M0;B5MCT8;C9JM19	40S ribosomal protein S9	RPS9
22.2389	21.9564	22.4384	21.9883	21.7547	22.5334	22.4438	22.7982	22.295	22.038	22.209	22.1954	cellular macromolecule metabolic process;cellular metabolic process;cellular nitrogen compound metabolic process;cellular process;macromolecule metabolic process;metabolic process;mRNA metabolic process;mRNA processing;ncRNA metabolic process;ncRNA processing;nitrogen compound metabolic process;nucleic acid metabolic process;nucleic acid phosphodiester bond hydrolysis;nucleobase-containing compou…	binding;catalytic activity;endonuclease activity;endonuclease activity, active with either ribo- or deoxyribonucleic acids and producing 3'-phosphomonoesters;endoribonuclease activity;endoribonuclease activity, producing 3'-phosphomonoesters;hydrolase activity;hydrolase activity, acting on ester bonds;nuclease activity;nucleic acid binding;ribonuclease activity;tRNA-intron endonuclease activity;t…	cell part;intracellular non-membrane-bounded organelle;intracellular organelle;intracellular organelle part;intracellular part;macromolecular complex;non-membrane-bounded organelle;nuclear part;nucleolus;organelle;organelle part;protein complex;tRNA-intron endonuclease complex		tRNA_int_endo		3	3	3	12.9	12.9	12.9	33.652	0	5.0489	86440000	30	0.518066	0.54181	0.17822	0.674456	Q9BSV6;A0A024R4N9;E7EQB3;B0V3J0;A9C4B9;A0A0G2JNK5	Q9BSV6;A0A024R4N9;E7EQB3;B0V3J0;A9C4B9;A0A0G2JNK5	tRNA-splicing endonuclease subunit Sen34	TSEN34
28.6036	28.2668	28.4891	28.7501	28.7211	28.3741	28.4348	28.7618	28.3843	28.2763	28.516	28.6028	anaphase-promoting complex-dependent proteasomal ubiquitin-dependent protein catabolic process;antigen processing and presentation;antigen processing and presentation of exogenous antigen;antigen processing and presentation of exogenous peptide antigen;antigen processing and presentation of exogenous peptide antigen via MHC class I;antigen processing and presentation of exogenous peptide antigen …	catalytic activity;endopeptidase activity;hydrolase activity;peptidase activity;peptidase activity, acting on L-amino acid peptides;threonine-type endopeptidase activity;threonine-type peptidase activity	cell part;cytoplasmic mRNA processing body;cytoplasmic part;cytosol;intracellular non-membrane-bounded organelle;intracellular organelle;intracellular organelle part;intracellular part;macromolecular complex;non-membrane-bounded organelle;nuclear part;nucleoplasm;organelle;organelle part;proteasome core complex;proteasome core complex, alpha-subunit complex;protein complex;ribonucleoprotein compl…	Proteasome	Proteasome;Proteasome_A_N		14	14	14	65.4	65.4	65.4	25.898	0	57.114	6088000000	302	0.139945	0.889931	-0.0381622	-0.185906	P25787;A0A024RA52;C9JCK5;H3BT36;H7C402	P25787;A0A024RA52;C9JCK5	Proteasome subunit alpha type-2;Proteasome subunit alpha type	PSMA2
24.0918	23.8886	24.3637	24.2189	23.8519	24.1314	24.1923	24.5981	24.0086	24.0176	23.8451	24.213	anatomical structure development;apoptosis;apoptosis in response to endoplasmic reticulum stress;biological regulation;brain development;catabolic process;cell cycle process;cell death;cell differentiation;cellular catabolic process;cellular component assembly;cellular component assembly at cellular level;cellular component organization;cellular component organization at cellular level;cellular c…	binding;polyubiquitin binding;proteasome binding;protein binding;protein complex binding;ribonucleoprotein binding;ribosome binding;small conjugating protein binding;ubiquitin binding	BAT3 complex;cell part;cytoplasmic part;cytosolic part;ER membrane insertion complex;intracellular membrane-bounded organelle;intracellular organelle;intracellular part;macromolecular complex;membrane-bounded organelle;nucleus;organelle;protein complex		DUF3538;ubiquitin		9	9	9	12	12	12	119.41	0	25.561	316780000	63	0.162086	0.852226	0.0547282	0.235288	P46379;A0A0G2JL47;A0A024RCR6;A0A0G2JK23;F6S6P2;X6REW1;A0A0G2JJM1;H0Y4L1;H0Y710;F6UR09;F6U1F2;F6XTU0;A0A0G2JJR8;F6WML8;F6VEM6;F6X9W3;F6U341	P46379;A0A0G2JL47;A0A024RCR6;A0A0G2JK23	Large proline-rich protein BAG6	BAG6;BAT3
25.0706	25.1383	25.3337	25.1881	24.3412	24.8859	24.9506	25.2642	24.9917	24.953	24.8353	25.1535	biological regulation;metabolic process;negative regulation of catalytic activity;negative regulation of molecular function;negative regulation of monooxygenase activity;negative regulation of nitric-oxide synthase activity;negative regulation of oxidoreductase activity;nitric oxide metabolic process;nitrogen compound metabolic process;regulation of biological process;regulation of catalytic acti…		cell part;cytoplasmic part;cytosol;Golgi apparatus part;Golgi membrane;intracellular membrane-bounded organelle;intracellular organelle;intracellular organelle part;intracellular part;membrane;membrane-bounded organelle;nucleus;organelle;organelle membrane;organelle part				10	10	10	54.5	54.5	54.5	33.172	0	25.387	625520000	65	0.0737753	0.925271	0.0317456	0.123545	Q9Y314;A0A075B6F9;M0R3B2;M0R1K2;M0QX85;A0A075B797;M0R1T7	Q9Y314;A0A075B6F9;M0R3B2;M0R1K2	Nitric oxide synthase-interacting protein	NOSIP
24.275	24.383	25.047	24.3857	23.6735	24.0066	24.0186	23.9006	23.6621	23.8798	23.7973	23.6453		binding;calcium ion binding;cation binding;DNA binding;ion binding;metal ion binding;nucleic acid binding	cell part;cytoplasmic part;cytosol;endoplasmic reticulum;endoplasmic reticulum-Golgi intermediate compartment;extracellular region part;extracellular space;Golgi apparatus;intracellular membrane-bounded organelle;intracellular organelle;intracellular organelle part;intracellular part;membrane;membrane part;membrane-bounded organelle;nuclear membrane;nuclear outer membrane;nuclear part;organelle;o…		EF_hand_5		6	6	6	18.6	18.6	18.6	50.195	0	13.891	264190000	42	1.45295	0.0931987	-0.477857	-1.61237	P80303;E9PKG6;V9HW75;A0A087WSV8;Q2L696;H0YD18;E9PLR0;H0YEG8;E9PLE9	P80303;E9PKG6;V9HW75;A0A087WSV8;Q2L696	Nucleobindin-2;Nesfatin-1	NUCB2;HEL-S-109;Nucb2
30.5358	30.3081	30.6822	30.6159	30.3693	30.2375	30.4752	30.5759	30.2587	30.2597	30.3258	30.5138	amine metabolic process;anatomical structure development;anatomical structure formation involved in morphogenesis;benzene-containing compound metabolic process;biological regulation;carboxylic acid metabolic process;catabolic process;cell proliferation;cell redox homeostasis;cellular amine metabolic process;cellular amino acid metabolic process;cellular aromatic compound metabolic process;cellula…	antioxidant activity;binding;catalytic activity;cation binding;coenzyme binding;cofactor binding;disulfide oxidoreductase activity;electron carrier activity;flavin adenine dinucleotide binding;ion binding;mercury ion binding;metal ion binding;NAD(P)H oxidase activity;NADP binding;nucleotide binding;oxidoreductase activity;oxidoreductase activity, acting on a sulfur group of donors;oxidoreductase …	cell body;cell part;cytoplasm;cytoplasmic part;cytosol;intracellular membrane-bounded organelle;intracellular non-membrane-bounded organelle;intracellular organelle;intracellular organelle part;intracellular part;membrane-bounded organelle;mitochondrion;neuronal cell body;non-membrane-bounded organelle;nuclear part;nucleolus;nucleus;organelle;organelle part	Pyrimidine metabolism;Selenocompound metabolism	Glutaredoxin;Pyr_redox;Pyr_redox_2;Pyr_redox_dim		40	40	38	62.9	62.9	60.6	70.905	0	323.31	24030000000	1067	0.257513	0.814558	-0.0566257	-0.294664	Q16881;A0A087WSW9;A0A087WSY9;F8W809;E9PNQ6;E9PIR7;E2QRB9;E9PKD3;A0A0B4J225;E9PIZ5;E9PLT3;E9PKI4;E9PQI3;E9PRI8;E9PJU2	Q16881;A0A087WSW9;A0A087WSY9;F8W809;E9PNQ6;E9PIR7;E2QRB9	Thioredoxin reductase 1, cytoplasmic	TXNRD1
24.6943	24.9321	24.8492	25.076	24.1204	24.5001	25.0986	25.2094	24.9154	24.9126	24.8648	25.0854	aging;anatomical structure development;biological regulation;cAMP catabolic process;cAMP metabolic process;catabolic process;cell chemotaxis;cell development;cell migration;cell motility;cellular catabolic process;cellular component movement;cellular developmental process;cellular metabolic process;cellular nitrogen compound catabolic process;cellular nitrogen compound metabolic process;cellular …	3',5'-cyclic-AMP phosphodiesterase activity;3',5'-cyclic-nucleotide phosphodiesterase activity;adenyl nucleotide binding;adenyl ribonucleotide binding;AMP binding;binding;cAMP binding;catalytic activity;cation binding;cyclic nucleotide binding;cyclic-nucleotide phosphodiesterase activity;drug binding;hydrolase activity;hydrolase activity, acting on ester bonds;ion binding;metal ion binding;nucleo…	cell part;cell projection;cell projection membrane;cell projection part;cilium;cytoplasmic part;cytoskeletal part;cytosol;intracellular organelle part;intracellular part;leading edge membrane;membrane;membrane part;microtubule organizing center;organelle part;perinuclear region of cytoplasm;plasma membrane part;primary cilium;ruffle membrane	Purine metabolism	PDEase_I		10	10	9	18.4	18.4	17.2	91.114	0	54.026	511310000	85	1.21402	0.202228	0.319012	1.26983	Q08499;A0A087WSZ7;D6RHE0;P27815;Q08493;O76104;Q32MM7;V9GYN0	Q08499;A0A087WSZ7;D6RHE0	cAMP-specific 3,5-cyclic phosphodiesterase 4D	PDE4D
24.6055	25.2327	24.1605	24.5812	25.1829	24.8704	24.4462	24.6324	23.8658	24.2259	24.2302	23.8279	biological regulation;catabolic process;cation homeostasis;cellular catabolic process;cellular cation homeostasis;cellular chemical homeostasis;cellular homeostasis;cellular ion homeostasis;cellular iron ion homeostasis;cellular metabolic process;cellular metal ion homeostasis;cellular nitrogen compound catabolic process;cellular nitrogen compound metabolic process;cellular process;chemical homeo…	binding;catalytic activity;cation binding;heme oxygenase (decyclizing) activity;ion binding;metal ion binding;oxidoreductase activity;oxidoreductase activity, acting on paired donors, with incorporation or reduction of molecular oxygen	cell part;cytoplasmic part;endoplasmic reticulum membrane;endoplasmic reticulum part;intracellular organelle part;intracellular part;membrane;membrane part;organelle membrane;organelle part;plasma membrane	Mineral absorption;Porphyrin and chlorophyll metabolism	Heme_oxygenase		6	6	6	35.8	35.8	35.8	36.032	0	19.497	299830000	26	1.64925	0.0541126	-0.567454	-1.82816	P30519;A0A087WT44;I3L159;I3L1F5;I3L276;I3L4P8;I3L463;I3L1Y2	P30519;A0A087WT44;I3L159;I3L1F5	Heme oxygenase 2	HMOX2
23.625	24.1065	24.5426	24.5758	24.0068	23.7679	23.902	23.7253	23.0396	23.6481	23.8035	23.5117	acyl-CoA metabolic process;carboxylic acid metabolic process;cellular ketone metabolic process;cellular lipid metabolic process;cellular metabolic process;cellular process;coenzyme metabolic process;cofactor metabolic process;fatty acid metabolic process;lipid metabolic process;long-chain fatty acid metabolic process;metabolic process;monocarboxylic acid metabolic process;organic acid metabolic p…	acyl-CoA hydrolase activity;acyl-CoA thioesterase activity;carboxylesterase activity;carboxylic ester hydrolase activity;catalytic activity;CoA hydrolase activity;hydrolase activity;hydrolase activity, acting on ester bonds;palmitoyl-CoA hydrolase activity;thiolester hydrolase activity	cell part;cytoplasmic part;cytosol;intracellular membrane-bounded organelle;intracellular organelle;intracellular part;membrane-bounded organelle;mitochondrion;organelle	Biosynthesis of unsaturated fatty acids	BAAT_C;Bile_Hydr_Trans		7	7	7	27.7	27.7	27.7	53.218	0	33.651	196300000	56	1.46944	0.0843344	-0.499059	-1.64582	P49753;A0A087X0W7;A0A087WT95;Q86TX2;G3V4F2	P49753;A0A087X0W7;A0A087WT95;Q86TX2;G3V4F2	Acyl-coenzyme A thioesterase 2, mitochondrial;Acyl-coenzyme A thioesterase 1	ACOT2;ACOT1
25.0542	23.9009	25.7906	25.2838	24.3154	24.6659	24.5594	24.7089	24.1584	24.2985	24.8201	24.8699		binding;catalytic activity;cation binding;hydrolase activity;hydrolase activity, acting on ester bonds;ion binding;metal ion binding;transition metal ion binding;zinc ion binding	cell part;intracellular membrane-bounded organelle;intracellular organelle;intracellular part;membrane-bounded organelle;nucleus;organelle		DUF1907		11	11	11	45.4	45.4	45.4	35.117	0	28.69	462670000	91	0.397617	0.552892	-0.265914	-0.660332	Q9H0W9;A0A087WT99;E9PPB5;E9PQS1;E9PJU8;E9PR95;E9PSC3;E9PLC5;E9PLB3;E9PIP1	Q9H0W9;A0A087WT99;E9PPB5;E9PQS1;E9PJU8	Ester hydrolase C11orf54	C11orf54
24.191	24.4162	23.6472	24.1183	23.4268	24.7434	24.1127	23.919	24.4324	24.1	23.9372	24.4005	anatomical structure development;axon ensheathment;biological regulation;cell development;cellular developmental process;cellular metabolic process;cellular process;cellular response to stimulus;cellular response to stress;developmental process;ensheathment of neurons;glial cell development;metabolic process;myelination;negative regulation of biological process;negative regulation of biosynthetic…	binding;nucleic acid binding;protein binding;RNA binding;translation factor activity, nucleic acid binding;translation initiation factor activity;translation initiation factor binding	cell part;cytoplasmic part;cytosol;eukaryotic translation initiation factor 2B complex;intracellular part;macromolecular complex;protein complex	RNA transport	IF-2B		7	7	7	18.2	18.2	18.2	57.557	0	7.0591	291520000	44	0.102743	0.887884	0.0598205	0.188135	Q9UI10;A0A087WTA5;E7ERK9;A0A087WW69;F8W8L6;H7C2L8	Q9UI10;A0A087WTA5;E7ERK9;A0A087WW69;F8W8L6	Translation initiation factor eIF-2B subunit delta	EIF2B4
21.7841	21.6673	22.1036	22.3414	22.0406	21.8341	21.3588	21.5945	21.5093	20.6568	21.4395	21.6238	activation of caspase activity;anatomical structure development;apoptosis;apoptosis involved in luteolysis;axon choice point recognition;axon guidance;axon midline choice point recognition;biological adhesion;biological regulation;blood vessel endothelial cell migration;cell adhesion;cell death;cell development;cell migration;cell migration involved in sprouting angiogenesis;cell motility;cell re…	axon guidance receptor activity;binding;identical protein binding;molecular transducer activity;protein binding;receptor activity;signal transducer activity;signaling receptor activity;transmembrane signaling receptor activity	axolemma;axon part;cell part;cell projection membrane;cell projection part;cell surface;cytoplasm;integral to membrane;integral to plasma membrane;intracellular part;intrinsic to membrane;intrinsic to plasma membrane;leading edge membrane;membrane;membrane part;neuron projection membrane;plasma membrane part	Axon guidance	fn3;I-set	+	2	2	2	1.9	1.9	1.9	180.93	0	4.8511	42710000	35	2.1376	0.0215541	-0.598093	-2.14997	Q9Y6N7;A0A087WZ85;A0A0A0MSX4;A0A087WTM1;Q9HCK4;F8WBR3;R4GMM8;F8W703	Q9Y6N7;A0A087WZ85;A0A0A0MSX4;A0A087WTM1;Q9HCK4;F8WBR3;R4GMM8;F8W703	Roundabout homolog 1;Roundabout homolog 2	ROBO1;ROBO2
27.6381	27.722	27.6127	27.506	27.5219	27.6463	27.8302	27.814	27.7558	27.7225	27.4604	27.7485	biological regulation;biosynthetic process;cellular biosynthetic process;cellular macromolecule biosynthetic process;cellular macromolecule metabolic process;cellular metabolic process;cellular nitrogen compound metabolic process;cellular process;establishment of localization;establishment of RNA localization;macromolecule biosynthetic process;macromolecule metabolic process;metabolic process;mRN…	binding;DNA binding;nucleic acid binding;RNA binding	cell part;cytoplasmic part;cytosol;intracellular non-membrane-bounded organelle;intracellular organelle;intracellular organelle part;intracellular part;macromolecular complex;non-membrane-bounded organelle;nuclear part;nucleoplasm;organelle;organelle part;ribonucleoprotein complex;RNA granule;stress granule		DUF1897;KH_1		25	23	23	41.5	39.4	39.4	73.114	0	221.83	3714600000	317	0.974798	0.527635	0.11408	0.694742	Q92945;A0A087WTP3;M0R0I5;M0QYH3;M0QYG1;M0R0C6;M0QXW7;M0R3J3;M0R251;M0R263	Q92945;A0A087WTP3;M0R0I5	Far upstream element-binding protein 2	KHSRP
24.4134	24.8483	25.0777	24.9211	24.4291	24.6113	24.7199	25.0434	24.8144	25.1742	24.8125	24.8306	biological regulation;biosynthetic process;cell cycle;cell proliferation;cellular biosynthetic process;cellular component organization;cellular component organization at cellular level;cellular component organization or biogenesis;cellular component organization or biogenesis at cellular level;cellular macromolecule biosynthetic process;cellular macromolecule metabolic process;cellular metabolic …	acid-amino acid ligase activity;binding;catalytic activity;cation binding;chromatin binding;core promoter proximal region DNA binding;core promoter proximal region sequence-specific DNA binding;DNA binding;histone binding;identical protein binding;ion binding;ligase activity;ligase activity, forming carbon-nitrogen bonds;metal ion binding;methylated histone residue binding;methyl-CpG binding;nucl…	cell part;chromatin;chromosomal part;euchromatin;heterochromatin;intracellular organelle part;intracellular part;nuclear chromatin;nuclear chromosome part;nuclear matrix;nuclear part;organelle part;replication fork		DUF3590;PHD;ubiquitin;YDG_SRA		10	10	9	16.1	16.1	14.9	89.813	0	54.003	501620000	90	0.70456	0.46602	0.182357	0.785771	Q96T88;A0A087WVR3;A0A087WTW0;A0A087WWG9	Q96T88;A0A087WVR3;A0A087WTW0;A0A087WWG9	E3 ubiquitin-protein ligase UHRF1	UHRF1
24.3003	24.4713	24.7633	24.8107	24.2421	24.497	24.4963	24.8909	24.7059	24.787	24.566	24.7441	apoptosis;biological regulation;cell death;cellular macromolecule metabolic process;cellular metabolic process;cellular nitrogen compound metabolic process;cellular process;death;immune system process;macromolecule metabolic process;metabolic process;mRNA metabolic process;mRNA processing;nitrogen compound metabolic process;nucleic acid metabolic process;nucleobase-containing compound metabolic p…		cell part;intracellular organelle part;intracellular part;macromolecular complex;nuclear part;organelle part;protein complex;Prp19 complex;ribonucleoprotein complex;spliceosomal complex	Spliceosome	DUF1716		9	9	9	17.4	17.4	17.4	65.173	0	31.338	418750000	68	0.881349	0.417315	0.184263	0.868543	Q8WYA6;A0A087WUB9	Q8WYA6;A0A087WUB9	Beta-catenin-like protein 1	CTNNBL1
25.0987	25.0596	24.9239	24.9946	24.3437	24.9903	24.5753	24.3256	24.912	24.3853	24.2891	23.909	biological regulation;biosynthetic process;cellular biosynthetic process;cellular macromolecule biosynthetic process;cellular macromolecule metabolic process;cellular metabolic process;cellular process;cellular protein metabolic process;cotranslational protein targeting to membrane;establishment of localization;establishment of localization in cell;establishment of protein localization;establishm…	catalytic activity;hydrolase activity;peptidase activity	cell part;cytoplasmic part;endoplasmic reticulum membrane;endoplasmic reticulum part;integral to membrane;intracellular organelle part;intracellular part;intrinsic to membrane;macromolecular complex;membrane;membrane part;organelle membrane;organelle part;protein complex;signal peptidase complex	Protein export	SPC25		5	5	5	28.8	28.8	28.8	25.003	0	22.799	363250000	34	1.75003	0.0572255	-0.502405	-1.81123	Q15005;E9PL01;A0A087WUC6;E9PI68;E9PRB9	Q15005;E9PL01;A0A087WUC6;E9PI68;E9PRB9	Signal peptidase complex subunit 2	SPCS2
22.8939	23.0912	22.0332	22.5282	23.455	23.0529	23.5341	23.0019	23.0591	23.5329	23.3034	23.48	activation of MAPK activity;activation of MAPKK activity;activation of protein kinase activity;amine metabolic process;aminoglycan catabolic process;aminoglycan metabolic process;anatomical structure development;anatomical structure morphogenesis;apoptosis;biological regulation;biosynthetic process;blood vessel endothelial cell migration;branching involved in ureteric bud morphogenesis;branching …	binding;carbohydrate binding;chemoattractant activity;cytokine activity;glycosaminoglycan binding;growth factor activity;heparin binding;ligand-dependent nuclear receptor transcription coactivator activity;pattern binding;polysaccharide binding;protein binding;protein binding transcription factor activity;receptor binding;transcription coactivator activity;transcription cofactor activity;transcri…	cell part;cytoplasmic part;cytosol;extracellular region part;extracellular space;intracellular membrane-bounded organelle;intracellular organelle;intracellular part;membrane-bounded organelle;nucleus;organelle	MAPK signaling pathway;Melanoma;Pathways in cancer;Regulation of actin cytoskeleton	FGF		4	4	4	10.1	10.1	10.1	30.77	0	5.499	195990000	23	1.21636	0.125225	0.476174	1.46342	P09038;A0A087WUF6	P09038;A0A087WUF6	Fibroblast growth factor 2;Fibroblast growth factor	FGF2
28.4246	28.9536	28.4185	28.6937	28.8583	28.3478	28.5302	29.0878	28.7886	28.7854	28.6385	28.6148	biological regulation;biosynthetic process;cellular biosynthetic process;cellular macromolecule biosynthetic process;cellular macromolecule metabolic process;cellular metabolic process;cellular nitrogen compound metabolic process;cellular process;macromolecule biosynthetic process;macromolecule metabolic process;metabolic process;nitrogen compound metabolic process;nucleic acid metabolic process;…	binding;DNA binding;double-stranded DNA binding;mRNA binding;nucleic acid binding;nucleotide binding;poly(A) RNA binding;poly(G) RNA binding;poly-purine tract binding;RNA binding;single-stranded DNA binding;single-stranded RNA binding;structure-specific DNA binding	cell part;cytoplasm;intracellular membrane-bounded organelle;intracellular organelle;intracellular organelle part;intracellular part;macromolecular complex;membrane-bounded organelle;nuclear part;nucleus;organelle;organelle part;ribonucleoprotein complex;spliceosomal complex		RRM_1		14	12	12	26.4	24	24	46.437	0	176.31	6411500000	317	0.436294	0.649891	0.124818	0.538312	O14979;A0A087WUK2	O14979;A0A087WUK2	Heterogeneous nuclear ribonucleoprotein D-like	HNRNPDL
24.2681	23.7612	24.7681	24.784	23.9278	24.0637	23.8801	24.2115	23.6613	23.8508	24.2518	24.5484	alcohol metabolic process;alditol metabolic process;carbohydrate metabolic process;cellular carbohydrate metabolic process;cellular metabolic process;cellular process;defense response;glycerol metabolic process;immune response;immune system process;innate immune response;metabolic process;polyol metabolic process;primary metabolic process;response to stimulus;response to stress;small molecule met…	adenyl nucleotide binding;adenyl ribonucleotide binding;ATP binding;binding;catalytic activity;cation binding;cyclase activity;FAD-AMP lyase (cyclizing) activity;glycerone kinase activity;ion binding;kinase activity;lyase activity;metal ion binding;nucleotide binding;phosphorus-oxygen lyase activity;phosphotransferase activity, alcohol group as acceptor;purine nucleotide binding;purine ribonucleo…	cell part;cytoplasmic part;cytosol;intracellular part	Glycerolipid metabolism;Methane metabolism;RIG-I-like receptor signaling pathway	Dak1;Dak2		10	10	10	29.2	29.2	29.2	58.946	0	64.67	294690000	49	0.399643	0.590009	-0.194827	-0.607185	Q3LXA3;A0A087WUL0;H0YCY6;I3L252;E9PQR1;E9PJG8	Q3LXA3;A0A087WUL0;H0YCY6;I3L252	Bifunctional ATP-dependent dihydroxyacetone kinase/FAD-AMP lyase (cyclizing);ATP-dependent dihydroxyacetone kinase;FAD-AMP lyase (cyclizing)	DAK;TKFC
25.8988	25.1786	25.7038	25.6964	25.6253	25.2529	25.7624	25.8617	25.4854	25.772	26.1695	25.1743	biological regulation;biosynthetic process;cellular biosynthetic process;cellular macromolecule biosynthetic process;cellular macromolecule metabolic process;cellular metabolic process;cellular nitrogen compound metabolic process;cellular process;macromolecule biosynthetic process;macromolecule metabolic process;metabolic process;nitrogen compound metabolic process;nucleic acid metabolic process;…	binding;nucleic acid binding;nucleotide binding;RNA binding	cell part;cytoplasmic part;intracellular membrane-bounded organelle;intracellular organelle;intracellular part;membrane-bounded organelle;mitochondrion;nucleus;organelle		RRM_1		6	6	6	62.4	62.4	62.4	12.349	0	16.158	746750000	58	0.356043	0.668751	0.144886	0.516753	Q9GZT3;A0A087WUN7;H0YJ40;G3V4X6;G3V2S9;H0YJW7;H0YJ07;H0YJU7;H0YJI1	Q9GZT3;A0A087WUN7;H0YJ40;G3V4X6;G3V2S9;H0YJW7	SRA stem-loop-interacting RNA-binding protein, mitochondrial	SLIRP
27.251	27.8108	27.721	27.7171	27.3738	27.4373	27.9028	28.2594	28.2077	27.7959	27.6255	27.6687	biological regulation;biosynthetic process;catabolic process;cellular biosynthetic process;cellular catabolic process;cellular component disassembly;cellular component disassembly at cellular level;cellular component organization;cellular component organization at cellular level;cellular component organization or biogenesis;cellular component organization or biogenesis at cellular level;cellular …	binding;nucleotide binding;protein binding;structural constituent of ribosome;structural molecule activity;translation initiation factor binding	cell part;cytoplasm;cytoplasmic part;cytosolic small ribosomal subunit;intracellular membrane-bounded organelle;intracellular non-membrane-bounded organelle;intracellular organelle;intracellular organelle part;intracellular part;macromolecular complex;membrane-bounded organelle;non-membrane-bounded organelle;nuclear part;nucleolus;nucleus;organelle;organelle part;ribonucleoprotein complex;ribosom…	Ribosome	Ribosomal_S24e		5	5	5	35.3	35.3	35.3	15.423	0	20.977	4141100000	136	1.49437	0.124164	0.358198	1.46861	P62847;E7ETK0;A0A087WUS0	P62847;E7ETK0;A0A087WUS0	40S ribosomal protein S24	RPS24
26.8552	26.9146	26.8197	27.0745	26.7323	27.1534	26.9763	27.1132	27.1554	26.9664	26.9082	27.1543	biological regulation;catabolic process;cellular catabolic process;cellular metabolic process;cellular nitrogen compound catabolic process;cellular nitrogen compound metabolic process;cellular process;GTP catabolic process;GTP metabolic process;heterocycle catabolic process;heterocycle metabolic process;metabolic process;nitrogen compound metabolic process;nucleobase-containing compound catabolic…	binding;catalytic activity;GTP binding;GTPase activity;guanyl nucleotide binding;guanyl ribonucleotide binding;hydrolase activity;hydrolase activity, acting on acid anhydrides;hydrolase activity, acting on acid anhydrides, in phosphorus-containing anhydrides;nucleic acid binding;nucleoside-triphosphatase activity;nucleotide binding;purine nucleotide binding;purine ribonucleoside triphosphate bind…	cell part;cytoplasmic part;cytosol;intracellular part	RNA transport	GTP_EFTU;GTP_EFTU_D2;IF-2		32	32	32	31.5	31.5	31.5	138.83	0	77.404	2183400000	248	0.805392	0.541532	0.120666	0.674996	O60841;A0A087WUT6	O60841;A0A087WUT6	Eukaryotic translation initiation factor 5B	EIF5B
23.711	23.1568	24.0231	24.1467	24.0303	23.3111	23.9556	24.2096	23.7475	23.9126	23.4904	23.0255			cell part;cytoplasmic part;intracellular membrane-bounded organelle;intracellular non-membrane-bounded organelle;intracellular organelle;intracellular part;macromolecular complex;membrane-bounded organelle;mitochondrion;non-membrane-bounded organelle;organelle;ribonucleoprotein complex;ribosome				7	7	7	24.8	24.8	24.8	25.65	0	8.9228	182670000	20	0.00895022	0.988968	-0.0062809	-0.018495	P82930;A0A087WUZ8;C9JJ19	P82930;A0A087WUZ8;C9JJ19	28S ribosomal protein S34, mitochondrial	MRPS34
24.6296	22.1268	24.2085	25.4822	24.4048	24.5053	24.8485	24.7169	24.9616	24.5892	24.2322	24.547	biological regulation;biosynthetic process;cellular biosynthetic process;cellular macromolecule biosynthetic process;cellular macromolecule metabolic process;cellular metabolic process;cellular nitrogen compound metabolic process;cellular process;gamete generation;macromolecule biosynthetic process;macromolecule metabolic process;male gamete generation;metabolic process;multicellular organismal p…	protein binding transcription factor activity;transcription coactivator activity;transcription cofactor activity;transcription factor binding transcription factor activity	cell part;centrosome;cytoplasm;cytoplasmic part;cytoskeletal part;intracellular membrane-bounded organelle;intracellular non-membrane-bounded organelle;intracellular organelle;intracellular organelle part;intracellular part;membrane-bounded organelle;microtubule organizing center;mitochondrion;non-membrane-bounded organelle;nucleus;organelle;organelle part				4	4	4	62.1	62.1	62.1	11.967	0	9.6003	386360000	37	0.411306	0.494087	0.423036	0.743999	Q99417;A0A087WV05;A0A0D9SEI7	Q99417;A0A087WV05	C-Myc-binding protein	MYCBP
26.6475	26.6082	26.2853	26.0856	27.1667	26.5336	26.397	26.998	26.475	26.486	26.8017	26.9411	biological regulation;cell redox homeostasis;cellular homeostasis;cellular process;homeostatic process;regulation of biological process;regulation of biological quality;regulation of cellular process	catalytic activity;disulfide oxidoreductase activity;electron carrier activity;oxidoreductase activity;oxidoreductase activity, acting on a sulfur group of donors;protein disulfide oxidoreductase activity	cell part;cytoplasm;intracellular membrane-bounded organelle;intracellular organelle;intracellular part;membrane-bounded organelle;nucleus;organelle		SH3BGR		3	3	3	67.7	67.7	67.7	10.438	0	30.092	1817800000	82	0.299422	0.711119	0.128652	0.451958	Q9H299;A0A087WV23;Q5T123	Q9H299;A0A087WV23;Q5T123	SH3 domain-binding glutamic acid-rich-like protein 3	SH3BGRL3
27.4668	27.1246	27.2273	27.4599	27.285	27.1755	26.6193	26.8195	26.7412	26.9926	27.0123	26.3303	cell cycle phase;cell cycle process;cell proliferation;cellular process;meiosis	adenyl nucleotide binding;adenyl ribonucleotide binding;ATP binding;binding;nucleotide binding;purine nucleotide binding;purine ribonucleoside triphosphate binding;purine ribonucleotide binding;ribonucleotide binding	cell part;chromosomal part;chromosome;chromosome, centromeric region;condensed chromosome;cytoplasm;intracellular non-membrane-bounded organelle;intracellular organelle;intracellular organelle part;intracellular part;non-membrane-bounded organelle;nuclear part;nucleolus;organelle;organelle part		FHA;K167R	+	26	26	26	11.9	11.9	11.9	358.69	0	33.682	1830800000	87	2.93259	0.00902857	-0.537298	-2.44483	P46013;A0A087WV66	P46013;A0A087WV66	Antigen KI-67	MKI67
26.1538	26.4914	26.6929	26.4582	26.3167	26.1752	26.8066	26.8307	26.6614	26.8967	26.7655	26.811	biological regulation;cellular macromolecule metabolic process;cellular metabolic process;cellular nitrogen compound metabolic process;cellular process;macromolecule metabolic process;metabolic process;methylation;ncRNA metabolic process;ncRNA processing;nitrogen compound metabolic process;nucleic acid metabolic process;nucleobase-containing compound metabolic process;one-carbon metabolic process…	binding;catalytic activity;methyltransferase activity;nucleic acid binding;RNA binding;S-adenosylmethionine-dependent methyltransferase activity;transferase activity;transferase activity, transferring one-carbon groups	cell part;intracellular non-membrane-bounded organelle;intracellular organelle;intracellular organelle part;intracellular part;non-membrane-bounded organelle;nuclear part;nucleolus;organelle;organelle part		Nol1_Nop2_Fmu;P120R	+	22	22	22	32.5	32.5	32.5	89.301	0	104.37	1831200000	220	3.00084	0.0197662	0.413979	2.17623	P46087;A0A087WV73;F5GYR3;F5GWB7;F5H709;F5H5X6;F5H359;F5H8G6	P46087;A0A087WV73	Probable 28S rRNA (cytosine(4447)-C(5))-methyltransferase	NOP2
22.0508	22.4445	22.8072	22.6619	22.4123	22.4701	22.3982	22.9738	22.498	22.4604	22.4359	22.4842		adenyl nucleotide binding;adenyl ribonucleotide binding;ATP binding;ATPase activity;ATPase activity, coupled;ATP-dependent helicase activity;binding;catalytic activity;helicase activity;hydrolase activity;hydrolase activity, acting on acid anhydrides;hydrolase activity, acting on acid anhydrides, in phosphorus-containing anhydrides;nucleic acid binding;nucleoside-triphosphatase activity;nucleotid…	cell part;intracellular non-membrane-bounded organelle;intracellular organelle;intracellular organelle part;intracellular part;membrane;non-membrane-bounded organelle;nuclear part;nucleolus;organelle;organelle part;plasma membrane		DEAD;GUCT;Helicase_C		6	4	4	12.9	9.2	9.2	82.564	0	8.7909	85913000	25	0.198565	0.822092	0.0673056	0.284374	Q9BQ39;A0A087WVC1	Q9BQ39;A0A087WVC1	ATP-dependent RNA helicase DDX50	DDX50
21.899	22.0356	22.1525	23.2701	22.1408	22.6474	22.2332	22.278	22.2819	22.4122	21.9852	21.8096	activation of phospholipase C activity;activation of protein kinase A activity;activation of protein kinase activity;acylglycerol catabolic process;acylglycerol metabolic process;alcohol biosynthetic process;alcohol metabolic process;biological regulation;biosynthetic process;blood coagulation;cAMP-mediated signaling;carbohydrate biosynthetic process;carbohydrate metabolic process;catabolic proce…	adenyl nucleotide binding;adenyl ribonucleotide binding;ATP binding;binding;cAMP-dependent protein kinase activity;catalytic activity;cation binding;cyclic nucleotide-dependent protein kinase activity;enzyme binding;ion binding;kinase activity;magnesium ion binding;metal ion binding;nucleotide binding;phosphotransferase activity, alcohol group as acceptor;protein binding;protein kinase activity;p…	cAMP-dependent protein kinase complex;cell part;centrosome;cytoplasmic part;cytoskeletal part;cytosol;intracellular non-membrane-bounded organelle;intracellular organelle;intracellular organelle part;intracellular part;macromolecular complex;membrane;microtubule organizing center;non-membrane-bounded organelle;nuclear part;nucleoplasm;organelle;organelle part;perinuclear region of cytoplasm;plasm…	Amoebiasis;Apoptosis;Bile secretion;Calcium signaling pathway;Chemokine signaling pathway;Dilated cardiomyopathy;Endocrine and other factor-regulated calcium reabsorption;Gap junction;Gastric acid secretion;GnRH signaling pathway;Hedgehog signaling pathway;Insulin signaling pathway;Long-term potentiation;MAPK signaling pathway;Meiosis - yeast;Melanogenesis;Olfactory transduction;Oocyte meiosis;Pr…	Pkinase		10	2	2	27.4	3.7	3.7	40.622	0	4.8716	82482000	22	0.373071	0.61557	-0.190902	-0.580591	P22694;A0A087WVC4;A0A0A0MS54;B1APF7;B1APG1;B1APG0;B1APG2;B1APF8;B1APF9;B1APG3	P22694;A0A087WVC4;A0A0A0MS54;B1APF7;B1APG1;B1APG0;B1APG2;B1APF8;B1APF9;B1APG3	cAMP-dependent protein kinase catalytic subunit beta	PRKACB
26.5603	26.4536	27.0124	27.0993	26.6538	26.7303	26.5268	26.6109	26.524	26.116	26.4768	26.3825	aromatic compound biosynthetic process;biosynthetic process;carboxylic acid metabolic process;cellular aromatic compound metabolic process;cellular biosynthetic process;cellular ketone metabolic process;cellular metabolic process;cellular nitrogen compound biosynthetic process;cellular nitrogen compound metabolic process;cellular process;coenzyme biosynthetic process;coenzyme metabolic process;co…	adenyl nucleotide binding;adenyl ribonucleotide binding;ATP binding;binding;catalytic activity;formate-tetrahydrofolate ligase activity;identical protein binding;ligase activity;ligase activity, forming carbon-nitrogen bonds;methylenetetrahydrofolate dehydrogenase (NADP+) activity;nucleotide binding;oxidoreductase activity;oxidoreductase activity, acting on the CH-NH group of donors;oxidoreductas…	cell part;cytoplasmic part;intracellular membrane-bounded organelle;intracellular organelle;intracellular part;membrane-bounded organelle;mitochondrion;organelle	One carbon pool by folate	FTHFS;THF_DHG_CYH;THF_DHG_CYH_C		25	25	25	43.5	43.5	43.5	105.79	0	101.79	1323100000	216	1.48238	0.15738	-0.312105	-1.37976	Q6UB35;A0A087WVM4;B7ZM99;H0Y327;Q4VXM0;Q5JYA8;Q5JYA3;Q4VXM1;Q4VXV2	Q6UB35;A0A087WVM4;B7ZM99	Monofunctional C1-tetrahydrofolate synthase, mitochondrial	MTHFD1L
30.9459	31.0131	31.1833	31.3308	30.8255	31.025	31.0006	31.2499	31.0892	30.9474	30.9587	31.1984	antigen processing and presentation;antigen processing and presentation of exogenous antigen;antigen processing and presentation of exogenous peptide antigen;antigen processing and presentation of exogenous peptide antigen via MHC class II;antigen processing and presentation of peptide antigen;antigen processing and presentation of peptide antigen via MHC class II;antigen processing and presentat…	structural molecule activity	cell part;clathrin coat;clathrin coat of coated pit;clathrin coat of trans-Golgi network vesicle;clathrin coated vesicle membrane;clathrin vesicle coat;clathrin-coated endocytic vesicle membrane;coated vesicle membrane;cytoplasmic membrane-bounded vesicle;cytoplasmic part;cytoplasmic vesicle;cytoplasmic vesicle membrane;cytoplasmic vesicle part;cytoskeletal part;cytosol;endocytic vesicle membrane…	Bacterial invasion of epithelial cells;Endocrine and other factor-regulated calcium reabsorption;Endocytosis;Huntington's disease;Lysosome	Clathrin;Clathrin_propel;Clathrin-link		113	113	93	73.9	73.9	64.5	191.61	0	323.31	35869000000	2292	0.0824834	0.93632	0.0201114	0.106043	Q00610;A0A087WVQ6;J3KS13;K7EJJ5;J3KRF5;J3KSQ2;J3QL20;F5H5N6;A0A087WV74;A0A087WXH4	Q00610;A0A087WVQ6	Clathrin heavy chain 1;Clathrin heavy chain	CLTC
22.5438	22.341	22.2042	22.0181	22.3537	22.844	22.1177	22.4792	22.2741	22.0349	22.2738	22.2541	macromolecule metabolic process;metabolic process;primary metabolic process;protein metabolic process;proteolysis	catalytic activity;dipeptidase activity;exopeptidase activity;hydrolase activity;peptidase activity;peptidase activity, acting on L-amino acid peptides			Peptidase_C69		3	3	3	12.7	12.7	12.7	48.544	0	6.5812	78752000	32	0.526816	0.575434	-0.145161	-0.625645	Q0VDG4;A0A087WW14;F8W0M9;C9JID8	Q0VDG4;A0A087WW14	Secernin-3	SCRN3
24.0044	21.3519	24.2782	24.3339	23.4345	23.8978	23.9093	24.6284	24.6498	23.4143	24.0266	24.0437	anatomical structure homeostasis;base-excision repair;biological regulation;biosynthetic process;cell cycle;cellular biosynthetic process;cellular component organization;cellular component organization at cellular level;cellular component organization or biogenesis;cellular component organization or biogenesis at cellular level;cellular macromolecule biosynthetic process;cellular macromolecule me…	binding;catalytic activity;DNA binding;DNA polymerase activity;DNA-directed DNA polymerase activity;nucleic acid binding;nucleotidyltransferase activity;transferase activity;transferase activity, transferring phosphorus-containing groups	cell part;intracellular membrane-bounded organelle;intracellular organelle;intracellular organelle part;intracellular part;membrane-bounded organelle;nuclear part;nucleoplasm;nucleus;organelle;organelle part	Base excision repair;DNA replication;Homologous recombination;Mismatch repair;Nucleotide excision repair;Purine metabolism;Pyrimidine metabolism	DNA_pol_E_B		6	6	6	24.3	24.3	24.3	51.289	0	30.955	270350000	31	0.545595	0.372165	0.56188	0.941037	P49005;A0A087WWF6;F8W8R3;C9JHC7;H7C1B3;C9IZD2;C9J8Z7;C9JLE1	P49005;A0A087WWF6;F8W8R3	DNA polymerase delta subunit 2	POLD2
23.1484	22.9817	22.6695	22.1882	23.0383	22.7831	23.2057	23.2167	23.0213	22.9786	22.9431	23.2104	anatomical structure development;anatomical structure morphogenesis;biological regulation;blood vessel development;branching morphogenesis of a tube;cardiac septum morphogenesis;developmental process;hemopoietic or lymphoid organ development;interaction with host;interspecies interaction between organisms;morphogenesis of a branching epithelium;morphogenesis of a branching structure;morphogenesis…	binding;nucleic acid binding;nucleotide binding;RNA binding	cell part;intracellular membrane-bounded organelle;intracellular organelle;intracellular part;membrane-bounded organelle;nucleus;organelle		RRM_1;SPOC		4	4	4	6.9	6.9	6.9	107.19	0	6.6879	126570000	14	1.09703	0.248956	0.294428	1.17244	Q96T37;A0A087WWP4	Q96T37;A0A087WWP4	Putative RNA-binding protein 15	RBM15
28.4069	28.6617	28.3224	28.5874	28.4942	28.2043	28.5268	28.7474	28.578	28.7406	28.5957	28.2353	biosynthetic process;catabolic process;cellular biosynthetic process;cellular catabolic process;cellular component disassembly;cellular component disassembly at cellular level;cellular component organization;cellular component organization at cellular level;cellular component organization or biogenesis;cellular component organization or biogenesis at cellular level;cellular macromolecular complex…	structural constituent of ribosome;structural molecule activity	cell part;cytosolic large ribosomal subunit;intracellular organelle part;intracellular part;large ribosomal subunit;macromolecular complex;organelle part;ribonucleoprotein complex	Ribosome	Ribosomal_L22		13	13	13	55.4	55.4	55.4	21.397	0	105.9	7242300000	286	0.592821	0.58597	0.124471	0.612666	P18621;A0A087WXM6;J3QQT2;J3KRX5;A0A0A6YYL6;J3QLC8;A0A0A0MRF8;J3KRB3;A0A087WWH0;J3QS96;A0A087WY81;J3KSJ0	P18621;A0A087WXM6;J3QQT2;J3KRX5;A0A0A6YYL6;J3QLC8;A0A0A0MRF8;J3KRB3;A0A087WWH0;J3QS96;A0A087WY81	60S ribosomal protein L17	RPL17;RPL17-C18orf32
25.5796	25.6839	24.9932	25.3315	25.3719	25.6096	25.3766	25.628	25.6166	25.8363	25.1924	25.1316	humoral immune response;immune response;immune system process;response to stimulus				YTH		10	10	7	20.9	20.9	16.6	62.333	0	26.16	743370000	95	0.0849146	0.917928	0.0352929	0.139408	Q9Y5A9;A0A087WXZ3;S4R3V3;S4R3J8	Q9Y5A9;A0A087WXZ3	YTH domain-containing family protein 2	YTHDF2
24.3147	24.4059	24.6381	24.8054	24.2368	24.4777	24.6054	24.5711	24.7404	24.4868	24.4324	24.5362	cellular component organization;cellular component organization or biogenesis;cellular membrane organization;cellular process;endosome transport;establishment of localization;establishment of localization in cell;establishment of protein localization;intracellular transport;membrane organization;protein transport;transport;vesicle-mediated transport		cell part;cytoplasmic part;cytosol;endosomal part;endosome membrane;intracellular organelle part;intracellular part;membrane;organelle membrane;organelle part	Endocytosis			8	8	8	41.7	41.7	41.7	33.879	0	116.6	395640000	59	0.38286	0.734487	0.0822719	0.418561	Q9NP79;A0A087WY55;Q5TGM0	Q9NP79;A0A087WY55;Q5TGM0	Vacuolar protein sorting-associated protein VTA1 homolog	VTA1
24.8672	24.8756	25.0182	25.2109	24.9242	24.9157	25.0223	25.2862	24.7511	24.9185	25.1109	24.682	antigen processing and presentation;antigen processing and presentation of exogenous antigen;antigen processing and presentation of exogenous peptide antigen;antigen processing and presentation of exogenous peptide antigen via MHC class II;antigen processing and presentation of peptide antigen;antigen processing and presentation of peptide antigen via MHC class II;antigen processing and presentat…	binding;lipid binding;transporter activity	AP-type membrane coat adaptor complex;cell part;clathrin adaptor complex;clathrin coat;clathrin coat of coated pit;clathrin coated vesicle membrane;clathrin-coated endocytic vesicle membrane;coated vesicle membrane;cytoplasmic part;cytoplasmic vesicle membrane;cytoplasmic vesicle part;cytosol;endocytic vesicle membrane;intracellular membrane-bounded organelle;intracellular organelle;intracellular…	Endocrine and other factor-regulated calcium reabsorption;Endocytosis;Huntington's disease	Adap_comp_sub;Clat_adaptor_s		10	10	10	26.4	26.4	26.4	49.654	0	18.756	556430000	60	0.0220937	0.978768	-0.0067962	-0.0329032	Q96CW1;A0A087WY71;E9PFW3;C9JJ47;H7C4C3;C9JTK4;C9JGT8;C9JJD3;C9JPV8	Q96CW1;A0A087WY71;E9PFW3;C9JJ47	AP-2 complex subunit mu	AP2M1
26.0652	26.3018	26.4544	25.5271	26.2332	25.8253	25.9401	26.534	26.5452	26.0735	26.1813	26.661	activation of immune response;activation of innate immune response;anaphase-promoting complex-dependent proteasomal ubiquitin-dependent protein catabolic process;apoptosis;biological regulation;biosynthetic process;BMP signaling pathway;catabolic process;cell cycle checkpoint;cell cycle process;cell death;cell surface receptor linked signaling pathway;cellular biosynthetic process;cellular catabo…	acid-amino acid ligase activity;adenyl nucleotide binding;adenyl ribonucleotide binding;ATP binding;binding;catalytic activity;ligase activity;ligase activity, forming carbon-nitrogen bonds;nucleotide binding;purine nucleotide binding;purine ribonucleoside triphosphate binding;purine ribonucleotide binding;ribonucleotide binding;small conjugating protein ligase activity;ubiquitin-protein ligase a…	cell part;cytoplasmic part;cytosol;endosomal part;endosome membrane;intracellular organelle part;intracellular part;membrane;nuclear part;nucleoplasm;organelle membrane;organelle part;plasma membrane	Protein processing in endoplasmic reticulum;Ubiquitin mediated proteolysis	UQ_con		4	4	4	41.5	41.5	41.5	16.687	0	15.914	1189000000	80	0.70501	0.397413	0.254697	0.895637	P61077;D6RAH7;H9KV45;A0A087WY85;P62837;D6RFM0;A0A0A0MQU3;D6RAW0;Q9Y2X8;P51668;D6RA11;A0A087WW00;C9J9H9	P61077;D6RAH7;H9KV45;A0A087WY85;P62837;D6RFM0;A0A0A0MQU3;D6RAW0	Ubiquitin-conjugating enzyme E2 D3;Ubiquitin-conjugating enzyme E2 D2	UBE2D3;UBE2D2
21.9719	23.1437	23.3456	23.2143	22.2887	23.0315	22.2111	23.3637	22.0019	22.3581	22.7799	22.6317		adenyl nucleotide binding;adenyl ribonucleotide binding;ATP binding;ATPase activity;ATPase activity, coupled;ATP-dependent helicase activity;binding;catalytic activity;helicase activity;hydrolase activity;hydrolase activity, acting on acid anhydrides;hydrolase activity, acting on acid anhydrides, in phosphorus-containing anhydrides;nucleic acid binding;nucleoside-triphosphatase activity;nucleotid…	cell part;cytoplasmic part;intracellular membrane-bounded organelle;intracellular organelle;intracellular part;membrane-bounded organelle;mitochondrion;organelle		DEAD;HA2;Helicase_C;OB_NTP_bind		7	7	7	7.4	7.4	7.4	155.23	0	12.325	100450000	28	0.413721	0.536795	-0.274882	-0.681992	Q7Z478;A0A087WYN9;H0Y8L1	Q7Z478;A0A087WYN9	ATP-dependent RNA helicase DHX29	DHX29
28.102	28.4315	28.7568	28.1271	28.5648	28.401	28.5219	28.5434	28.429	28.3248	28.1205	28.5798	anatomical structure homeostasis;arachidonic acid metabolic process;biological regulation;carboxylic acid metabolic process;cellular component organization;cellular component organization at cellular level;cellular component organization or biogenesis;cellular component organization or biogenesis at cellular level;cellular ketone metabolic process;cellular lipid metabolic process;cellular macromo…	binding;catalytic activity;DNA polymerase activity;intramolecular oxidoreductase activity;isomerase activity;nucleotidyltransferase activity;prostaglandin-E synthase activity;protein binding;RNA-directed DNA polymerase activity;telomerase activity;transferase activity;transferase activity, transferring phosphorus-containing groups;unfolded protein binding	cell part;chromosomal part;chromosome, telomeric region;cytoplasmic part;cytosol;intracellular organelle part;intracellular part;macromolecular complex;nuclear part;organelle part;ribonucleoprotein complex;telomerase holoenzyme complex		CS		8	8	8	43.1	43.1	43.1	18.697	0	157.61	5811300000	224	0.0657651	0.940544	0.0227054	0.100918	Q15185;A0A087WYT3;B4DDC6	Q15185;A0A087WYT3;B4DDC6	Prostaglandin E synthase 3	PTGES3
22.9678	23.1677	23.1635	23.5069	22.5859	23.2015	23.3736	23.5477	23.5116	23.3703	23.4166	23.497	activation of adenylate cyclase activity;anatomical structure morphogenesis;axon guidance;biological regulation;cell morphogenesis;cellular component morphogenesis;cellular component organization;cellular component organization at cellular level;cellular component organization or biogenesis;cellular component organization or biogenesis at cellular level;cellular developmental process;cellular pro…		cell part;membrane;plasma membrane		CAP_C;CAP_N		5	4	4	17.8	16.1	16.1	52.823	0	23.847	171070000	44	1.69243	0.105411	0.353921	1.54912	P40123;A0A087X0J3;A0A087WZ15;B7Z385;E9PDI2;F8WEW0;F8WDB9	P40123;A0A087X0J3;A0A087WZ15;B7Z385;E9PDI2	Adenylyl cyclase-associated protein 2;Adenylyl cyclase-associated protein	CAP2
25.8009	25.5494	25.451	24.2497	25.7369	25.9135	25.8658	24.1092	25.6568	25.8369	25.7618	26.021	biological regulation;cellular metabolic process;cellular process;energy derivation by oxidation of organic compounds;energy reserve metabolic process;generation of precursor metabolites and energy;metabolic process;oxidation-reduction process;regulation of biological process;regulation of cell communication;regulation of cellular localization;regulation of cellular process;regulation of hormone …	actin binding;actin filament binding;binding;calmodulin binding;cytoskeletal protein binding;protein binding	actin cytoskeleton;cell cortex;cell part;centrosome;cytoplasmic part;cytoskeletal part;cytoskeleton;female germ cell nucleus;germ cell nucleus;germinal vesicle;intracellular membrane-bounded organelle;intracellular non-membrane-bounded organelle;intracellular organelle;intracellular organelle part;intracellular part;membrane;membrane-bounded organelle;microtubule organizing center;non-membrane-bo…	Fc gamma R-mediated phagocytosis	MARCKS		6	6	6	26.8	26.8	26.8	31.554	0	54.152	875550000	99	0.0884375	0.886832	0.091685	0.189725	P29966;A0A087WZH7	P29966;A0A087WZH7	Myristoylated alanine-rich C-kinase substrate	MARCKS
26.5397	26.573	26.4277	26.7075	26.3873	26.4417	26.4367	26.9711	26.9411	26.5539	26.7656	26.7876	biological regulation;cellular component assembly;cellular component assembly at cellular level;cellular component organization;cellular component organization at cellular level;cellular component organization or biogenesis;cellular component organization or biogenesis at cellular level;cellular macromolecular complex assembly;cellular macromolecular complex subunit organization;cellular process;…	binding;nucleic acid binding;RNA binding;translation factor activity, nucleic acid binding;translation initiation factor activity	cell part;cytoplasm;cytoplasmic part;cytosol;eukaryotic 43S preinitiation complex;eukaryotic 48S preinitiation complex;eukaryotic translation initiation factor 3 complex;intracellular part;macromolecular complex;protein complex;ribonucleoprotein complex;translation preinitiation complex	Measles;RNA transport	JAB		15	15	15	55.7	55.7	55.7	39.93	0	89.532	1646300000	212	1.37088	0.254961	0.229833	1.15524	O15372;A0A087WZK9;B3KS98;E5RJT0;E5RGU4;E5RHC7;E5RH59;E5RFW7;E5RFH0	O15372;A0A087WZK9;B3KS98;E5RJT0	Eukaryotic translation initiation factor 3 subunit H	EIF3H
25.2299	25.484	26.0654	25.7872	25.3498	24.9791	25.433	25.1884	25.2204	25.0933	25.1025	25.1502	2-oxoglutarate metabolic process;acetyl-CoA catabolic process;acetyl-CoA metabolic process;carboxylic acid metabolic process;catabolic process;cellular catabolic process;cellular ketone metabolic process;cellular metabolic process;cellular nitrogen compound metabolic process;cellular process;coenzyme catabolic process;coenzyme metabolic process;cofactor catabolic process;cofactor metabolic proces…	binding;catalytic activity;cation binding;coenzyme binding;cofactor binding;electron carrier activity;ion binding;isocitrate dehydrogenase (NAD+) activity;isocitrate dehydrogenase activity;magnesium ion binding;metal ion binding;NAD binding;nucleotide binding;oxidoreductase activity;oxidoreductase activity, acting on CH-OH group of donors;oxidoreductase activity, acting on the CH-OH group of dono…	cell part;cytoplasmic part;intracellular organelle lumen;intracellular organelle part;intracellular part;membrane-enclosed lumen;mitochondrial matrix;mitochondrial part;organelle lumen;organelle part	Citrate cycle (TCA cycle)	Iso_dh		9	9	9	28.8	28.8	28.8	42.183	0	47.803	560070000	90	0.917556	0.29941	-0.284614	-1.0624	O43837;A0A087WZN1;A0A087X2E5;A0A0D9SG66	O43837;A0A087WZN1;A0A087X2E5	Isocitrate dehydrogenase [NAD] subunit beta, mitochondrial;Isocitrate dehydrogenase [NAD] subunit, mitochondrial	IDH3B
28.2443	28.571	27.7907	28.4409	28.4584	28.0272	27.8908	28.5634	28.427	28.1973	28.3949	28.476	anatomical structure morphogenesis;biological regulation;cell morphogenesis;cell morphogenesis involved in differentiation;cellular component morphogenesis;cellular component organization;cellular component organization or biogenesis;cellular developmental process;cellular process;developmental process;epithelial to mesenchymal transition;positive regulation of biological process;positive regulat…	binding;mRNA binding;nucleic acid binding;nucleotide binding;RNA binding	cell part;cytoplasm;intracellular membrane-bounded organelle;intracellular organelle;intracellular part;macromolecular complex;membrane-bounded organelle;nucleus;organelle;ribonucleoprotein complex		CBFNT;RRM_1		12	12	12	42.9	42.9	42.9	30.302	0	89.305	5353000000	256	0.175071	0.82956	0.0694882	0.269977	D6R9P3;D6RD18;D6RBZ0;A0A087WZV1;Q99729	D6R9P3;D6RD18;D6RBZ0;A0A087WZV1;Q99729	Heterogeneous nuclear ribonucleoprotein A/B	HNRNPAB
26.7492	26.6987	27.3389	27.1637	26.7685	26.9301	26.9289	26.8385	26.9489	26.8662	26.8461	26.9929	anatomical structure development;biological regulation;biomineral tissue development;bone marrow development;bone mineralization;cell chemotaxis;cell cycle process;cell migration;cell motility;cell proliferation;cellular component assembly;cellular component assembly at cellular level;cellular component biogenesis;cellular component biogenesis at cellular level;cellular component movement;cellula…	binding;cytoskeletal protein binding;microtubule binding;nucleic acid binding;protein binding;ribonucleoprotein binding;ribosome binding;RNA binding;rRNA binding;tubulin binding	cell part;cytoplasm;cytoskeletal part;intracellular non-membrane-bounded organelle;intracellular organelle;intracellular organelle part;intracellular part;non-membrane-bounded organelle;nuclear part;nucleolus;nucleoplasm;organelle;organelle part;spindle pole	Ribosome biogenesis in eukaryotes	SBDS;SBDS_C		16	16	16	64.4	64.4	64.4	28.763	0	53.68	2124500000	188	0.134408	0.891902	-0.0379273	-0.181941	Q9Y3A5;A0A087X020;F8WE72	Q9Y3A5;A0A087X020	Ribosome maturation protein SBDS	SBDS
27.3433	27.5135	27.5186	27.8174	27.4556	27.343	27.5172	27.6357	27.4513	27.4116	27.6299	27.4943	activation of signaling protein activity involved in unfolded protein response;biological regulation;cellular macromolecule metabolic process;cellular metabolic process;cellular process;cellular protein metabolic process;macromolecule metabolic process;metabolic process;positive regulation of catalytic activity;positive regulation of hydrolase activity;positive regulation of kinase activity;posit…	adenyl nucleotide binding;adenyl ribonucleotide binding;ATP binding;binding;nucleotide binding;purine nucleotide binding;purine ribonucleoside triphosphate binding;purine ribonucleotide binding;ribonucleotide binding	cell part;cytoplasmic part;endoplasmic reticulum lumen;endoplasmic reticulum part;intracellular organelle lumen;intracellular organelle part;intracellular part;membrane-enclosed lumen;organelle lumen;organelle part	Protein processing in endoplasmic reticulum	HSP70		30	30	30	38.8	38.8	38.8	111.33	0	216.25	2890900000	440	0.116252	0.917199	0.0247498	0.137025	Q9Y4L1;A0A087X054;E9PJ21;A0A087WWI4;K7EQK2;J3KTF1;J3QL06;Q9BST8;J3QQH7;J3QLE9;A0A087X214;A0A087WW13	Q9Y4L1;A0A087X054;E9PJ21;A0A087WWI4;K7EQK2	Hypoxia up-regulated protein 1	HYOU1
22.8374	23.5144	22.6576	22.9835	23.1034	23.1269	23.263	23.0993	23.0082	23.2417	23.0551	22.8201	anatomical structure formation involved in morphogenesis;biological regulation;blastocyst formation;carbohydrate homeostasis;cell junction assembly;cell junction organization;cell-cell junction assembly;cell-cell junction organization;cellular chemical homeostasis;cellular component assembly;cellular component assembly at cellular level;cellular component disassembly;cellular component disassembl…		adherens junction;anchoring junction;apical part of cell;apicolateral plasma membrane;basolateral plasma membrane;cell junction;cell part;cell-cell adherens junction;cell-cell contact zone;cell-cell junction;cytoplasm;cytoplasmic part;cytosol;gap junction;intercalated disc;intercellular canaliculus;intracellular membrane-bounded organelle;intracellular organelle;intracellular part;membrane;membra…	Adherens junction;Epithelial cell signaling in Helicobacter pylori infection;Gap junction;Tight junction;Vibrio cholerae infection	Guanylate_kin;PDZ;SH3_2;ZU5		6	6	6	5.8	5.8	5.8	195.46	0	11.644	153160000	37	0.122686	0.890095	0.0440391	0.186084	Q07157;A0A087X0K9;G5E9E7;G3V1L9;H0YKB1	Q07157;A0A087X0K9;G5E9E7;G3V1L9	Tight junction protein ZO-1	TJP1
24.2078	23.3781	24.2116	23.8201	23.3584	23.6843	23.438	23.6868	23.6309	23.7087	23.5433	23.99		binding;double-stranded RNA binding;nucleic acid binding;RNA binding	cell part;cytoplasm;intracellular membrane-bounded organelle;intracellular organelle;intracellular part;membrane-bounded organelle;nucleus;organelle		dsrm;FHA		7	7	7	17	17	17	82.89	0	11.663	241870000	20	0.270089	0.745957	-0.110429	-0.404945	A0A087X0M4;Q9BWU0;A0A087WWF4;H7C256	A0A087X0M4;Q9BWU0	Kanadaptin	SLC4A1AP
23.7103	23.6656	23.5558	23.5373	23.8339	24.072	23.3396	24.3865	23.4727	23.8779	23.4293	23.4716					YTH		9	6	6	15.9	12.8	12.8	63.86	0	11.603	209140000	20	0.139915	0.852551	-0.0662168	-0.234225	Q7Z739;A0A087X0Q1;A0A024R7W5;A0A087WY31;Q9BYJ9;A0A087X0C3;S4R373	Q7Z739;A0A087X0Q1;A0A024R7W5;A0A087WY31	YTH domain-containing family protein 3	YTHDF3
26.1095	26.3652	26.5408	26.163	26.0039	26.1296	26.3737	26.484	26.323	26.4034	26.2987	26.2961	cell communication;cellular process;establishment of localization;establishment of protein localization;protein transport;transport	binding;lipid binding;phosphatidylinositol binding;phospholipid binding	cell part;membrane		PX		11	11	9	61.6	61.6	61.6	19.73	0	25.635	1349700000	141	0.909805	0.471522	0.144508	0.777716	Q9UMY4;A0A087X0R6	Q9UMY4;A0A087X0R6	Sorting nexin-12	SNX12
22.6401	22.9226	22.7793	22.5047	22.5635	22.6231	22.5485	23.1942	22.4032	23.065	22.7019	22.3225	acetaldehyde metabolic process;activation of immune response;activation of innate immune response;aging;anatomical structure development;anatomical structure morphogenesis;antigen receptor-mediated signaling pathway;biological regulation;cell surface receptor linked signaling pathway;cellular aldehyde metabolic process;cellular defense response;cellular metabolic process;cellular process;cellular…	anion binding;binding;chromatin binding;DNA binding;identical protein binding;ion binding;nucleic acid binding;nucleic acid binding transcription factor activity;phosphate ion binding;protein binding;regulatory region DNA binding;regulatory region nucleic acid binding;sequence-specific distal enhancer binding RNA polymerase II transcription factor activity;sequence-specific DNA binding;sequence-s…	cell part;cytoplasmic part;cytosol;intracellular membrane-bounded organelle;intracellular organelle;intracellular organelle part;intracellular part;macromolecular complex;membrane-bounded organelle;nuclear part;nucleoplasm part;nucleus;organelle;organelle part;protein complex;transcription factor complex	Acute myeloid leukemia;Adipocytokine signaling pathway;Amoebiasis;Apoptosis;B cell receptor signaling pathway;Chagas disease (American trypanosomiasis);Chemokine signaling pathway;Chronic myeloid leukemia;Cytosolic DNA-sensing pathway;Epithelial cell signaling in Helicobacter pylori infection;Hepatitis C;ko05152;Leishmaniasis;MAPK signaling pathway;Measles;Neurotrophin signaling pathway;NOD-like …	RHD		2	2	2	7.1	7.1	7.1	60.218	0	5.1455	108960000	12	0.0780385	0.921432	0.0336552	0.130482	Q04206;Q2TAM5;E9PKH5;A0A087X0W8;E9PI38;E9PQS6;E9PKV4;A0A087WVP0	Q04206;Q2TAM5;E9PKH5;A0A087X0W8;E9PI38;E9PQS6;E9PKV4;A0A087WVP0	Transcription factor p65	RELA
25.9039	25.8725	26.2476	26.4165	25.8171	26.0494	25.5383	25.5085	25.359	25.4584	25.3903	25.4668		binding;carbohydrate binding	cell part;cytoplasmic part;endoplasmic reticulum membrane;endoplasmic reticulum part;integral to membrane;intracellular organelle part;intracellular part;intrinsic to membrane;membrane;membrane part;organelle membrane;organelle part			+	22	22	22	32	32	32	134.32	0	62.671	750660000	135	3.84338	0.00162712	-0.597608	-2.97863	Q15155;A0A0G2JN29;A0A087X117;Q5JPE7;P69849;J3KN36;A0A0G2JP90;A0A087WW46;A0A087WTD5;H3BPS9;H3BUC9	Q15155;A0A0G2JN29;A0A087X117;Q5JPE7;P69849;J3KN36;A0A0G2JP90;A0A087WW46	Nodal modulator 1;Nodal modulator 2;Nodal modulator 3	NOMO1;NOMO2;NOMO3
25.0957	25.0877	25.2125	25.064	25.0584	25.4182	24.7894	24.5076	24.4357	24.5548	24.6922	24.0613	cellular metabolic process;cellular process;electron transport chain;generation of precursor metabolites and energy;metabolic process;mitochondrial electron transport, NADH to ubiquinone;oxidation-reduction process;respiratory electron transport chain;small molecule metabolic process	catalytic activity;NADH dehydrogenase (quinone) activity;NADH dehydrogenase (ubiquinone) activity;NADH dehydrogenase activity;oxidoreductase activity;oxidoreductase activity, acting on NADH or NADPH;oxidoreductase activity, acting on NADH or NADPH, quinone or similar compound as acceptor	cell part;cytoplasmic part;intracellular organelle part;intracellular part;macromolecular complex;membrane;membrane part;mitochondrial inner membrane;mitochondrial membrane;mitochondrial membrane part;mitochondrial part;mitochondrial respiratory chain complex I;NADH dehydrogenase complex;organelle inner membrane;organelle membrane;organelle part;protein complex;respiratory chain complex I	Alzheimer's disease;Huntington's disease;Oxidative phosphorylation;Parkinson's disease	ETC_C1_NDUFA5	+	5	5	5	55.2	55.2	55.2	13.459	0	41.847	409360000	100	3.5807	0.0016	-0.649214	-2.97687	Q16718;A0A087X1G1;H7BYD0;A0A087WXR5;F8WAS3;C9IZN5	Q16718;A0A087X1G1;H7BYD0;A0A087WXR5	NADH dehydrogenase [ubiquinone] 1 alpha subcomplex subunit 5	NDUFA5
22.9396	22.9353	22.5428	23.2999	22.8486	23.4229	23.214	23.2798	22.6433	22.7977	23.1653	23.0332	biological regulation;biosynthetic process;cellular biosynthetic process;cellular macromolecule biosynthetic process;cellular macromolecule metabolic process;cellular metabolic process;cellular nitrogen compound metabolic process;cellular process;macromolecule biosynthetic process;macromolecule metabolic process;metabolic process;nitrogen compound metabolic process;nucleic acid metabolic process;…	binding;DNA binding;nucleic acid binding	cell part;intracellular membrane-bounded organelle;intracellular organelle;intracellular part;membrane-bounded organelle;nucleus;organelle		CBF		6	6	6	8.9	8.9	8.9	120.97	0	33.308	129320000	39	0.0517172	0.94557	0.0240339	0.0903656	Q03701;A0A087X1N2;C9J9W7	Q03701;A0A087X1N2	CCAAT/enhancer-binding protein zeta	CEBPZ
22.8679	22.9213	24.007	23.8049	23.2765	22.6728	23.1761	23.3164	22.8628	22.7636	22.8713	23.0104	cellular macromolecule metabolic process;cellular metabolic process;cellular nitrogen compound metabolic process;cellular process;macromolecule metabolic process;metabolic process;ncRNA metabolic process;ncRNA processing;nitrogen compound metabolic process;nucleic acid metabolic process;nucleobase-containing compound metabolic process;primary metabolic process;RNA metabolic process;RNA processing…	catalytic activity;endonuclease activity;endonuclease activity, active with either ribo- or deoxyribonucleic acids and producing 5'-phosphomonoesters;endoribonuclease activity;endoribonuclease activity, producing 5'-phosphomonoesters;hydrolase activity;hydrolase activity, acting on ester bonds;nuclease activity;ribonuclease activity;ribonuclease P activity;tRNA-specific ribonuclease activity	cell part;intracellular organelle part;intracellular part;macromolecular complex;multimeric ribonuclease P complex;nuclear part;nucleolar part;nucleolar ribonuclease P complex;organelle part;ribonuclease P complex;ribonucleoprotein complex	Ribosome biogenesis in eukaryotes;RNA transport	Ribonuc_P_40		5	5	5	21.2	21.2	21.2	41.833	0	18.278	139940000	52	0.519782	0.478822	-0.25829	-0.765503	O75818;A0A087X1N3;F8WC38;X6RLL4	O75818;A0A087X1N3;F8WC38;X6RLL4	Ribonuclease P protein subunit p40	RPP40
26.769	26.6956	27.2776	27.2681	26.6991	26.8744	26.9845	26.9292	26.9142	26.5853	26.8621	26.929	anaphase-promoting complex-dependent proteasomal ubiquitin-dependent protein catabolic process;antigen processing and presentation;antigen processing and presentation of exogenous antigen;antigen processing and presentation of exogenous peptide antigen;antigen processing and presentation of exogenous peptide antigen via MHC class I;antigen processing and presentation of exogenous peptide antigen …		cell part;cytoplasmic part;cytosol;intracellular organelle part;intracellular part;macromolecular complex;nuclear part;nucleoplasm;organelle part;proteasome activator complex;proteasome complex;protein complex	Antigen processing and presentation;Proteasome	PA28_alpha;PA28_beta		11	11	11	64.4	64.4	64.4	27.401	0	161.02	1912000000	260	0.20334	0.822196	-0.0632776	-0.280115	Q9UL46;A0A087X1Z3;H0YM70;H0YKU2	Q9UL46;A0A087X1Z3;H0YM70	Proteasome activator complex subunit 2	PSME2
22.1255	22.2451	21.6046	22.3672	21.8833	22.4555	21.9388	22.3895	22.2581	22.0772	22.172	22.4111	cellular process;endosome transport;establishment of localization;establishment of localization in cell;intracellular transport;transport;vesicle-mediated transport		cell part;cytoplasmic part;endosome;intracellular membrane-bounded organelle;intracellular organelle;intracellular part;macromolecular complex;membrane-bounded organelle;organelle;protein complex;WASH complex				5	5	5	9	9	9	136.4	0	12.671	77303000	37	0.263737	0.76645	0.0942513	0.37645	Q2M389;A0A087X256;F8W1W1;F8VNZ5;F8VYH7	Q2M389;A0A087X256	WASH complex subunit 7	KIAA1033
27.3996	26.7843	27.219	27.1838	27.0087	27.2703	26.508	26.7619	26.5547	27.4307	26.7783	26.3187	anatomical structure development;anatomical structure morphogenesis;biological regulation;blood coagulation;carboxylic acid metabolic process;cell migration;cell motility;cell surface receptor linked signaling pathway;cellular component movement;cellular ketone metabolic process;cellular metabolic process;cellular process;cellular response to stimulus;coagulation;decidualization;developmental pro…	binding;carbohydrate binding;mannose binding;monosaccharide binding;sugar binding	acrosomal membrane;cell part;cytoplasmic membrane-bounded vesicle;cytoplasmic part;cytoplasmic vesicle;cytoplasmic vesicle membrane;cytoplasmic vesicle part;Golgi apparatus part;Golgi membrane;integral to membrane;intracellular membrane-bounded organelle;intracellular organelle;intracellular organelle part;intracellular part;intrinsic to membrane;melanosome;membrane;membrane part;membrane raft;me…		I-set		7	7	7	27.5	27.5	27.5	42.2	0	94.487	2104100000	97	1.36748	0.118106	-0.418886	-1.49231	P35613;A0A087X2B5;I3L192;A0A087WUV8;R4GMX5;R4GN83	P35613;A0A087X2B5;I3L192;A0A087WUV8	Basigin	BSG
28.0411	28.2846	28.5029	28.4836	27.9679	28.1513	28.3743	28.3728	28.3362	28.137	28.2265	28.3635	anaphase-promoting complex-dependent proteasomal ubiquitin-dependent protein catabolic process;antigen processing and presentation;antigen processing and presentation of exogenous antigen;antigen processing and presentation of exogenous peptide antigen;antigen processing and presentation of exogenous peptide antigen via MHC class I;antigen processing and presentation of exogenous peptide antigen …	adenyl nucleotide binding;adenyl ribonucleotide binding;ATP binding;ATPase activity;binding;binding, bridging;catalytic activity;hydrolase activity;hydrolase activity, acting on acid anhydrides;hydrolase activity, acting on acid anhydrides, in phosphorus-containing anhydrides;nucleoside-triphosphatase activity;nucleotide binding;protein binding;protein binding, bridging;purine nucleotide binding;…	cell part;cytoplasm;cytoplasmic part;cytosol;intracellular membrane-bounded organelle;intracellular organelle;intracellular organelle part;intracellular part;macromolecular complex;membrane;membrane-bounded organelle;nuclear part;nucleoplasm;nucleus;organelle;organelle part;plasma membrane;proteasome accessory complex;protein complex	Proteasome	AAA		24	24	24	68.4	68.4	68.4	44.172	0	152.9	5303100000	406	0.266073	0.798953	0.0631504	0.315739	P62333;A0A087X2I1;H0YJC0;H0YJS8;H0YJX2;H0YJE9;H0YJT1	P62333;A0A087X2I1;H0YJC0	26S protease regulatory subunit 10B	PSMC6
25.6797	26.1511	25.9032	26.1827	25.7799	25.8725	26.2715	26.4829	26.2321	26.123	26.1316	26.321	biological regulation;cell cycle;cellular macromolecule metabolic process;cellular metabolic process;cellular process;cellular protein metabolic process;cellular response to stimulus;cellular response to stress;cullin deneddylation;inactivation of MAPK activity;intracellular protein kinase cascade;intracellular signal transduction;JNK cascade;macromolecule metabolic process;macromolecule modifica…	enzyme inhibitor activity;enzyme regulator activity;GTPase inhibitor activity;GTPase regulator activity;nucleoside-triphosphatase regulator activity	cell part;cytoplasm;intracellular organelle part;intracellular part;macromolecular complex;nuclear part;organelle part;protein complex;signalosome		PCI;RPN7		15	15	15	44.6	44.6	44.6	55.536	0	31.746	1199200000	154	2.14701	0.0792867	0.332152	1.67265	Q13098;C9JFE4;A0A096LP07;A0A096LPJ3;A8K070;J3KSA5;J3QLT0;J3KRJ4;J3QS88;J3KTB0;J3QS84;J3QLE8;J3QL53;J3KRE8;J3QQX0	Q13098;C9JFE4;A0A096LP07;A0A096LPJ3;A8K070;J3KSA5	COP9 signalosome complex subunit 1	GPS1
25.3088	25.4051	25.5677	25.5818	25.6567	25.2744	25.6551	25.6094	25.5337	25.4844	25.3289	25.2397			cell part;cytoplasmic part;intracellular membrane-bounded organelle;intracellular organelle;intracellular part;membrane-bounded organelle;mitochondrion;organelle		DJ-1_PfpI		7	7	6	38.7	38.7	34.1	30.376	0	28.655	677260000	94	0.03598	0.968103	0.00945663	0.0491552	A0A096LPI6;P30042;A0A0B4J2D5;A0A096LNH5;H7C1F6;H7C2G3;A0A0B4J2H4;A0A096LP73;F2Z2Q0;A0A096LP12;A0A096LNJ1	A0A096LPI6;P30042;A0A0B4J2D5;A0A096LNH5;H7C1F6;H7C2G3;A0A0B4J2H4	ES1 protein homolog, mitochondrial	C21orf33
24.6942	24.3017	24.3782	23.5142	24.4232	24.2327	24.5429	23.6503	24.6804	24.3818	24.2567	24.7569							6	6	6	24.5	24.5	24.5	33.886	0	43.774	386760000	55	0.213475	0.77348	0.1208	0.365478	Q9BY42;A0A0A0MQR2;A2A2L5;A2A2L6	Q9BY42;A0A0A0MQR2;A2A2L5;A2A2L6	Protein RTF2 homolog	RTFDC1
23.5253	24.0274	24.4259	23.132	23.3609	23.8045	24.1056	23.48	24.1356	24.0234	24.0002	23.8761	amine biosynthetic process;amine metabolic process;biosynthetic process;carboxylic acid biosynthetic process;carboxylic acid metabolic process;cellular amine metabolic process;cellular amino acid biosynthetic process;cellular amino acid metabolic process;cellular biosynthetic process;cellular ketone metabolic process;cellular metabolic process;cellular nitrogen compound biosynthetic process;cellu…	catalytic activity;oxidoreductase activity;oxidoreductase activity, acting on the CH-NH group of donors;oxidoreductase activity, acting on the CH-NH group of donors, NAD or NADP as acceptor;pyrroline-5-carboxylate reductase activity		Arginine and proline metabolism	F420_oxidored		5	5	5	24.5	24.5	24.5	28.663	0	7.0089	275540000	30	0.488648	0.518625	0.224129	0.708507	Q53H96;A0A0A0MQS1;B5MD87;F8WEI0	Q53H96;A0A0A0MQS1;B5MD87	Pyrroline-5-carboxylate reductase 3;Pyrroline-5-carboxylate reductase	PYCRL
24.8242	24.9925	24.3389	24.7393	23.9224	24.7415	24.651	24.7705	24.211	23.8633	24.3855	24.3635	developmental process;multicellular organismal development;multicellular organismal process		cell part;cytoplasm;intracellular organelle part;intracellular part;nuclear part;nucleoplasm;organelle part		WD40;WD40_alt		6	6	6	19.7	19.7	19.7	47.405	0	19.862	371810000	55	0.500169	0.517272	-0.219037	-0.712191	Q9BV38;U3KQC1;A0A0A0MQU0;K7EIR0;K7EML4;A0A087X237;K7EKX5	Q9BV38;U3KQC1;A0A0A0MQU0;K7EIR0	WD repeat-containing protein 18	WDR18
26.7447	26.8292	26.524	26.6072	26.3489	26.7849	26.8159	27.1157	26.7894	26.3724	26.5904	26.5324	alternative nuclear mRNA splicing, via spliceosome;anatomical structure development;anatomical structure morphogenesis;appendage morphogenesis;biological regulation;cell differentiation;cellular component assembly;cellular component assembly at cellular level;cellular component organization;cellular component organization at cellular level;cellular component organization or biogenesis;cellular co…	binding;cation binding;double-stranded RNA binding;ion binding;metal ion binding;nucleic acid binding;RNA binding;transition metal ion binding;zinc ion binding	cell part;cytoplasm;cytoplasmic part;Golgi apparatus;intracellular membrane-bounded organelle;intracellular non-membrane-bounded organelle;intracellular organelle;intracellular part;macromolecular complex;membrane-bounded organelle;non-membrane-bounded organelle;nucleus;organelle;ribonucleoprotein complex;RNA granule;stress granule		zf-CCCH		7	7	4	22.4	22.4	15.2	41.817	0	17.806	1939700000	61	0.194157	0.826225	0.0628939	0.273192	Q9NR56;C9JP00;A0A0A0MQX8;Q86VM6;Q9NUK0;C9JCX1;H7C4Y1;B1AKI6	Q9NR56;C9JP00;A0A0A0MQX8	Muscleblind-like protein 1	MBNL1
28.3302	28.2489	28.191	28.2774	28.1754	28.0945	27.8301	27.9163	27.5544	27.6847	27.6826	26.9739	biological regulation;negative regulation of biological process;negative regulation of cellular component organization;negative regulation of cellular process;negative regulation of protein complex assembly;negative regulation of protein polymerization;regulation of biological process;regulation of cellular component biogenesis;regulation of cellular component organization;regulation of cellular …	anion channel activity;anion transmembrane transporter activity;binding;channel activity;gated channel activity;ion channel activity;ion transmembrane transporter activity;nucleotide binding;passive transmembrane transporter activity;porin activity;substrate-specific channel activity;substrate-specific transmembrane transporter activity;substrate-specific transporter activity;transmembrane transp…	cell part;cytoplasmic part;intracellular membrane-bounded organelle;intracellular non-membrane-bounded organelle;intracellular organelle;intracellular organelle part;intracellular part;macromolecular complex;membrane;membrane part;membrane-bounded organelle;mitochondrial inner membrane;mitochondrial membrane;mitochondrial nucleoid;mitochondrial outer membrane;mitochondrial part;mitochondrion;non-…	Calcium signaling pathway;Huntington's disease;Parkinson's disease	Porin_3	+	14	14	14	61.6	61.6	61.6	31.566	0	54.348	3473900000	152	2.83876	0.00643478	-0.612579	-2.54279	P45880;A0A0A0MR02;Q5JSD2;Q5JSD1;A2A3S1	P45880;A0A0A0MR02;Q5JSD2;Q5JSD1	Voltage-dependent anion-selective channel protein 2	VDAC2
26.3353	26.7709	26.8582	26.7864	26.4017	26.6321	26.8313	27.161	27.0007	26.9384	26.8094	27.0651	biological regulation;biosynthetic process;cellular biosynthetic process;cellular macromolecule biosynthetic process;cellular macromolecule metabolic process;cellular metabolic process;cellular nitrogen compound metabolic process;cellular process;macromolecule biosynthetic process;macromolecule metabolic process;metabolic process;mRNA metabolic process;mRNA processing;multi-organism process;nitro…	binding;nucleic acid binding;RNA binding	cell part;intracellular organelle part;intracellular part;macromolecular complex;nuclear part;nucleoplasm;organelle part;ribonucleoprotein complex		SAP;SPRY		22	22	22	34.1	34.1	34.1	95.737	0	98.474	1970500000	160	2.03959	0.0843636	0.336866	1.64711	Q9BUJ2;A0A0A0MRA5;B7Z4B8;M0R3F1;M0QYZ0;M0QYI8;M0QYM5;M0R0K8;M0QZV6;M0R203	Q9BUJ2;A0A0A0MRA5;B7Z4B8;M0R3F1;M0QYZ0	Heterogeneous nuclear ribonucleoprotein U-like protein 1	HNRNPUL1
27.8989	27.8998	28.2654	28.2899	27.7997	27.8989	27.9847	28.289	27.6991	27.6657	27.8231	27.9394	amine metabolic process;carboxylic acid metabolic process;cellular amine metabolic process;cellular amino acid metabolic process;cellular ketone metabolic process;cellular macromolecule metabolic process;cellular metabolic process;cellular modified amino acid metabolic process;cellular nitrogen compound metabolic process;cellular process;cellular protein metabolic process;coenzyme metabolic proce…	carboxyl-O-methyltransferase activity;catalytic activity;methyltransferase activity;O-methyltransferase activity;protein carboxyl O-methyltransferase activity;protein methyltransferase activity;protein-L-isoaspartate (D-aspartate) O-methyltransferase activity;S-adenosylmethionine-dependent methyltransferase activity;transferase activity;transferase activity, transferring one-carbon groups	cell part;cytoplasm;cytoplasmic part;endoplasmic reticulum;intracellular membrane-bounded organelle;intracellular organelle;intracellular part;membrane-bounded organelle;organelle		PCMT		13	13	13	64.8	64.8	64.8	24.636	0	76.709	4051100000	242	0.383501	0.697732	-0.108576	-0.477765	P22061;A0A0A0MRJ6;H7BY58;F6S8N6;C9J0F2;F8WDT3;F8WAV5;F8WAX2	P22061;A0A0A0MRJ6;H7BY58;F6S8N6	Protein-L-isoaspartate(D-aspartate) O-methyltransferase;Protein-L-isoaspartate O-methyltransferase	PCMT1
23.1105	22.9282	23.0322	23.456	22.9738	22.9203	23.4283	23.4539	23.0768	23.3923	22.9219	23.4857	biological regulation;regulation of biological process;regulation of cell growth;regulation of cellular component organization;regulation of cellular process;regulation of growth	binding;G-protein coupled receptor activity;molecular transducer activity;opioid receptor activity;peptide binding;peptide receptor activity;peptide receptor activity, G-protein coupled;receptor activity;signal transducer activity;signaling receptor activity;transmembrane signaling receptor activity	cell part;cytoplasm;intracellular membrane-bounded organelle;intracellular organelle;intracellular part;membrane;membrane-bounded organelle;nucleus;organelle		OGFr_III;OGFr_N		6	6	6	13	13	13	73.324	0	30.458	155200000	26	0.965531	0.344206	0.222966	0.984734	Q9NZT2;A0A0A0MRN5;A0A087X028	Q9NZT2;A0A0A0MRN5;A0A087X028	Opioid growth factor receptor	OGFR
25.9854	22.1733	26.0949	25.2691	25.4567	25.6059	25.8155	26.3518	26.3381	25.954	26.2446	26.3594	cellular component assembly;cellular component assembly at cellular level;cellular component organization;cellular component organization at cellular level;cellular component organization or biogenesis;cellular component organization or biogenesis at cellular level;cellular macromolecular complex assembly;cellular macromolecular complex subunit organization;cellular process;macromolecular complex…	binding;cation binding;ion binding;metal ion binding;mRNA binding;nucleic acid binding;RNA binding;single-stranded RNA binding;transition metal ion binding;zinc ion binding	Cajal body;cell part;commitment complex;intracellular organelle part;intracellular part;macromolecular complex;nuclear body;nuclear part;nucleoplasm part;organelle part;prespliceosome;ribonucleoprotein complex;small nuclear ribonucleoprotein complex;spliceosomal complex;U1 snRNP;U2-type prespliceosome;U2-type spliceosomal complex	Spliceosome	zf-U1		3	3	3	19.5	19.5	19.5	17.394	0	26.585	1081400000	47	0.977696	0.110598	1.07967	1.52875	P09234;A0A0A0MRR7	P09234;A0A0A0MRR7	U1 small nuclear ribonucleoprotein C	SNRPC
21.7197	22.0232	21.8388	21.4145	21.9278	21.792	22.1573	22.6978	21.8543	22.1407	21.7539	22.0076	actin cytoskeleton organization;actin filament organization;actin filament-based process;actin polymerization or depolymerization;anatomical structure formation involved in morphogenesis;anterior/posterior pattern specification;biological regulation;cell surface receptor linked signaling pathway;cellular component movement;cellular component organization;cellular component organization at cellula…	binding;cytoskeletal protein binding;enzyme activator activity;enzyme regulator activity;kinase activator activity;kinase regulator activity;protein binding;protein kinase activator activity;protein kinase regulator activity;protein tyrosine kinase activator activity	cell junction;cell part;cell projection;cell projection part;cytoplasm;cytoplasmic part;cytoskeleton;cytosol;endoplasmic reticulum;filopodium;growth cone;intracellular membrane-bounded organelle;intracellular non-membrane-bounded organelle;intracellular organelle;intracellular part;lamellipodium;membrane-bounded organelle;non-membrane-bounded organelle;nucleus;organelle;site of polarized growth;s…		Abi_HHR;SH3_1		3	3	3	9.4	9.4	9.4	55.08	0	24.858	62985000	23	1.11175	0.228616	0.315939	1.2129	Q8IZP0;B6VEX4;A0A0A0MRT6	Q8IZP0;B6VEX4;A0A0A0MRT6	Abl interactor 1	ABI1
26.6701	26.9036	25.9948	25.9757	26.869	26.7081	26.9825	26.8539	27.0472	27.1238	26.9993	26.8896	biological regulation;biosynthetic process;cellular biosynthetic process;cellular component organization;cellular component organization at cellular level;cellular component organization or biogenesis;cellular component organization or biogenesis at cellular level;cellular localization;cellular macromolecule biosynthetic process;cellular macromolecule metabolic process;cellular metabolic process;…	binding;calcium ion binding;cation binding;GTP binding;guanyl nucleotide binding;guanyl ribonucleotide binding;ion binding;metal ion binding;nucleotide binding;purine nucleotide binding;purine ribonucleoside triphosphate binding;purine ribonucleotide binding;receptor activity;ribonucleotide binding	cell part;centriole;centrosome;cytoplasmic part;cytoskeletal part;endoplasmic reticulum;endoplasmic reticulum part;integral to endoplasmic reticulum membrane;integral to membrane;integral to organelle membrane;intracellular membrane-bounded organelle;intracellular non-membrane-bounded organelle;intracellular organelle;intracellular organelle part;intracellular part;intrinsic to endoplasmic reticu…	Protein processing in endoplasmic reticulum	EF_hand_4;Rib_recp_KP_reg		26	26	26	21.8	21.8	21.8	152.47	0	110.3	1927000000	168	1.57766	0.0812595	0.46249	1.66477	Q9P2E9;A0A0A0MRV0;A0A087WVV2;F8W7S5;A0A087WU26;A2A2S5;Q8N4C6;V9GY78;H0YDJ4;H9KV85;E9PN67;C9J066	Q9P2E9;A0A0A0MRV0;A0A087WVV2;F8W7S5	Ribosome-binding protein 1	RRBP1
24.6993	24.3913	24.7022	24.8122	24.6297	24.5189	24.9585	23.6778	23.6812	23.3156	23.8323	22.8474	arachidonic acid metabolic process;ATP catabolic process;ATP metabolic process;carboxylic acid metabolic process;catabolic process;cellular alkene metabolic process;cellular catabolic process;cellular ketone metabolic process;cellular lipid metabolic process;cellular metabolic process;cellular nitrogen compound catabolic process;cellular nitrogen compound metabolic process;cellular process;fatty …	active transmembrane transporter activity;adenyl nucleotide binding;adenyl ribonucleotide binding;ATP binding;ATPase activity;ATPase activity, coupled;ATPase activity, coupled to movement of substances;ATPase activity, coupled to transmembrane movement of substances;binding;catalytic activity;hydrolase activity;hydrolase activity, acting on acid anhydrides;hydrolase activity, acting on acid anhyd…	cell part;cytoplasmic part;Golgi apparatus;integral to membrane;integral to plasma membrane;intracellular membrane-bounded organelle;intracellular organelle;intracellular part;intrinsic to membrane;intrinsic to plasma membrane;membrane part;membrane-bounded organelle;nucleus;organelle;plasma membrane part	ABC transporters;Vitamin digestion and absorption	ABC_membrane;ABC_tran	+	11	11	11	12.9	12.9	12.9	171.59	0	41.744	269800000	56	1.93986	0.0150588	-0.906797	-2.30349	P33527;A0A0A0MS99;I3L4X2	P33527;A0A0A0MS99;I3L4X2	Multidrug resistance-associated protein 1	ABCC1
21.6877	20.6606	22.2441	21.7212	22.2089	22.3572	22.5921	23.4391	21.7486	21.9519	22.0134	21.6973	biological regulation;cell surface receptor linked signaling pathway;cellular macromolecule metabolic process;cellular metabolic process;cellular nitrogen compound metabolic process;cellular process;cellular response to chemical stimulus;cellular response to cytokine stimulus;cellular response to organic substance;cellular response to stimulus;cytokine-mediated signaling pathway;interaction with …	binding;DNA binding;nucleic acid binding;RNA binding;RNA cap binding;translation factor activity, nucleic acid binding;translation initiation factor activity	cell part;cytoplasmic part;cytosol;eukaryotic translation initiation factor 4F complex;intracellular part;macromolecular complex;protein complex	RNA transport;Viral myocarditis	MA3;MIF4G;W2		11	5	5	7.3	3.8	3.8	176.65	0.00029551	2.868	86803000	22	0.550581	0.397649	0.427148	0.898893	O43432;A0A0A0MSA7;A0A0U1RQK7	O43432;A0A0A0MSA7;A0A0U1RQK7	Eukaryotic translation initiation factor 4 gamma 3	EIF4G3
24.9303	23.8151	23.1075	23.7069	23.8131	24.2069	23.599	23.0056	23.615	23.7871	23.4067	21.7136	adherens junction organization;biological adhesion;biological regulation;cell adhesion;cell junction assembly;cell junction organization;cell-cell junction organization;cellular component assembly;cellular component assembly at cellular level;cellular component organization;cellular component organization at cellular level;cellular component organization or biogenesis;cellular component organizat…	receptor activity	cell junction;cell part;cell surface;cytoplasm;extracellular region part;extracellular space;integral to membrane;intracellular membrane-bounded organelle;intracellular organelle;intracellular part;intrinsic to membrane;membrane;membrane part;membrane-bounded organelle;nucleus;organelle;plasma membrane	Cell adhesion molecules (CAMs)	C2-set_2;ig;V-set		3	3	3	7.9	7.9	7.9	45.302	0.00029317	2.7678	200180000	10	1.03108	0.120899	-0.742141	-1.48483	P15151;A0A0A0MSA9;A0A0C4DG49	P15151;A0A0A0MSA9;A0A0C4DG49	Poliovirus receptor	PVR
24.4735	24.9671	24.4015	24.9357	24.6048	24.7511	24.8028	25.1556	24.9574	24.8854	24.6976	24.806	localization;macromolecule localization;protein localization	adenyl nucleotide binding;adenyl ribonucleotide binding;ATP binding;ATPase activity;ATPase activity, coupled;ATP-dependent helicase activity;binding;catalytic activity;helicase activity;hydrolase activity;hydrolase activity, acting on acid anhydrides;hydrolase activity, acting on acid anhydrides, in phosphorus-containing anhydrides;nucleic acid binding;nucleoside-triphosphatase activity;nucleotid…	Cajal body;cell part;cytoplasm;intracellular membrane-bounded organelle;intracellular organelle;intracellular organelle part;intracellular part;membrane-bounded organelle;nuclear body;nuclear part;nuclear speck;nucleoplasm part;nucleus;organelle;organelle part	Spliceosome	DEAD;Helicase_C		15	15	15	33.5	33.5	33.5	77.813	0	22.445	501470000	93	0.907234	0.395763	0.195198	0.902999	A0A0A0MSJ0;Q86XP3;J3KRE3	A0A0A0MSJ0;Q86XP3	ATP-dependent RNA helicase DDX42	DDX42
25.2616	25.0426	24.7657	25.2356	24.8998	25.2221	24.6888	24.5215	24.6033	24.8152	24.7035	23.4565	cellular component organization;cellular component organization or biogenesis;cellular localization;cellular macromolecule localization;cellular membrane organization;cellular process;cellular protein localization;localization;macromolecule localization;membrane organization;nuclear membrane organization;protein localization;protein localization to nucleus;protein localization to organelle		cell part;integral to membrane;intracellular organelle part;intracellular part;intrinsic to membrane;membrane;membrane part;nuclear inner membrane;nuclear membrane;nuclear part;organelle inner membrane;organelle membrane;organelle part		LAP1C	+	7	7	1	14.1	14.1	2.4	66.248	0	20.245	386510000	51	1.67505	0.0470698	-0.606433	-1.88333	Q5JTV8;A0A0A0MSK5;H0YD16;H0YDU3	Q5JTV8;A0A0A0MSK5	Torsin-1A-interacting protein 1	TOR1AIP1
30.6682	30.5355	31.0003	30.7421	30.5791	30.3288	30.4731	30.9973	30.3551	30.357	30.4722	30.6313	alcohol catabolic process;alcohol metabolic process;anatomical structure development;androgen biosynthetic process;androgen metabolic process;apocarotenoid metabolic process;arachidonic acid metabolic process;bile acid biosynthetic process;bile acid metabolic process;biological regulation;biosynthetic process;C21-steroid hormone metabolic process;carboxylic acid biosynthetic process;carboxylic ac…	15-hydroxyprostaglandin-D dehydrogenase (NADP+) activity;alcohol dehydrogenase (NADP+) activity;alditol:NADP+ 1-oxidoreductase activity;aldo-keto reductase (NADP) activity;androsterone dehydrogenase (A-specific) activity;androsterone dehydrogenase (B-specific) activity;androsterone dehydrogenase activity;bile acid transmembrane transporter activity;carboxylic acid transmembrane transporter activi…	cell part;cytoplasmic part;cytosol;intracellular membrane-bounded organelle;intracellular organelle;intracellular part;membrane-bounded organelle;nucleus;organelle	Arachidonic acid metabolism;Metabolism of xenobiotics by cytochrome P450;Primary bile acid biosynthesis;Steroid hormone biosynthesis	Aldo_ket_red		28	22	18	82.4	72.4	60.1	36.853	0	323.31	23112000000	655	0.30196	0.747323	-0.0946754	-0.402974	P42330;A0A0A0MSS8;S4R3Z2;S4R3D5;P17516	P42330;A0A0A0MSS8;S4R3Z2	Aldo-keto reductase family 1 member C3	AKR1C3
22.9649	21.6805	22.9586	23.4126	22.3422	22.8978	21.9973	22.1469	21.9975	22.065	21.5331	21.2895	anatomical structure development;anatomical structure morphogenesis;auditory receptor cell development;cell death;cell development;cellular developmental process;cellular process;cochlear nucleus development;death;developmental process;developmental programmed cell death;inner ear receptor cell development;neural nucleus development;neuron development;programmed cell death;retina vasculature morp…	active transmembrane transporter activity;anion transmembrane transporter activity;anion:anion antiporter activity;anion:cation symporter activity;antiporter activity;bicarbonate transmembrane transporter activity;cation transmembrane transporter activity;inorganic anion exchanger activity;inorganic anion transmembrane transporter activity;inorganic cation transmembrane transporter activity;ion t…	apical plasma membrane;basolateral plasma membrane;cell part;cell projection;integral to membrane;intracellular part;intrinsic to membrane;membrane;membrane part;microvillus;organelle part;plasma membrane;plasma membrane part;stereocilium		Band_3_cyto;HCO3_cotransp	+	5	5	3	8.5	8.5	6.2	136.04	0	12.926	79002000	46	1.91432	0.0154706	-0.87123	-2.26099	Q9Y6M7;C9JRP1;A0A0A0MST8;E9PFN4	Q9Y6M7;C9JRP1;A0A0A0MST8;E9PFN4	Sodium bicarbonate cotransporter 3;Anion exchange protein	SLC4A7
26.2862	25.8475	26.4268	26.3556	25.6119	25.9123	26.1727	26.3293	26.0907	26.2186	26.0924	26.167	biosynthetic process;cellular biosynthetic process;cellular lipid metabolic process;cellular metabolic process;cellular process;chordate embryonic development;developmental process;embryo development;embryo development ending in birth or egg hatching;establishment of localization;glycerolipid biosynthetic process;glycerolipid metabolic process;glycerophospholipid biosynthetic process;glycerophosp…	binding;lipid binding	cell part;cytoplasmic part;endoplasmic reticulum membrane;endoplasmic reticulum part;Golgi apparatus part;Golgi membrane;intracellular;intracellular organelle part;intracellular part;membrane;membrane part;organelle membrane;organelle part		IP_trans		11	11	10	49.8	49.8	46.5	31.54	0	39.852	1206400000	127	0.330701	0.720204	0.10509	0.439753	P48739;A0A0A0MSW4;B3KYB6;B3KYB7	P48739;A0A0A0MSW4;B3KYB6	Phosphatidylinositol transfer protein beta isoform	PITPNB
28.1891	28.4198	21.4265	27.994	28.7416	28.2038	28.6929	29.009	28.5366	28.3461	28.4583	28.6714	biological regulation;cellular component organization;cellular component organization or biogenesis;cellular macromolecule metabolic process;cellular membrane organization;cellular metabolic process;cellular process;cellular protein metabolic process;endocytosis;establishment of localization;macromolecule metabolic process;membrane invagination;membrane organization;metabolic process;negative reg…		actin filament;axon;cell part;cell projection;cell projection part;cytoplasmic part;cytoskeletal part;early endosome;endosome;growth cone;intracellular membrane-bounded organelle;intracellular organelle;intracellular organelle part;intracellular part;macromolecular complex;membrane-bounded organelle;neuron projection;organelle;organelle part;protein complex;site of polarized growth		FKBP_C		6	6	6	8.4	8.4	8.4	133.63	0	7.3002	4531300000	25	0.626765	0.254848	1.45659	1.15994	Q5T1M5;A0A0A0MT60;X6RKW4	Q5T1M5;A0A0A0MT60	FK506-binding protein 15;Peptidyl-prolyl cis-trans isomerase	FKBP15
25.5076	25.5097	24.9384	24.0503	25.1347	25.1686	25.0007	25.058	24.6714	24.7529	25.2195	24.5529	amine catabolic process;amine metabolic process;branched chain family amino acid catabolic process;branched chain family amino acid metabolic process;carboxylic acid catabolic process;carboxylic acid metabolic process;catabolic process;cellular amine metabolic process;cellular amino acid catabolic process;cellular amino acid metabolic process;cellular catabolic process;cellular ketone metabolic p…	acyl-CoA dehydrogenase activity;binding;catalytic activity;coenzyme binding;cofactor binding;flavin adenine dinucleotide binding;isovaleryl-CoA dehydrogenase activity;oxidoreductase activity;oxidoreductase activity, acting on the CH-CH group of donors	cell part;cytoplasmic part;intracellular organelle lumen;intracellular organelle part;intracellular part;membrane-enclosed lumen;mitochondrial matrix;mitochondrial part;organelle lumen;organelle part	Valine, leucine and isoleucine degradation	Acyl-CoA_dh_1;Acyl-CoA_dh_M;Acyl-CoA_dh_N		9	9	9	33.8	33.8	33.8	46.319	0	20.416	461160000	78	0.311965	0.67229	-0.175651	-0.511052	P26440;A0A0A0MT83;H0YN10;H7C4G6;H0YLC3;A0A087WVD3;H0YKV0	P26440;A0A0A0MT83;H0YN10;H7C4G6	Isovaleryl-CoA dehydrogenase, mitochondrial	IVD
24.6652	24.5395	25.0436	24.9046	24.4552	24.7827	24.7787	24.8258	24.7396	24.8839	24.7357	24.6969	cellular macromolecule metabolic process;cellular metabolic process;cellular nitrogen compound metabolic process;cellular process;macromolecule metabolic process;metabolic process;multicellular organismal process;ncRNA metabolic process;ncRNA processing;neurological system process;nitrogen compound metabolic process;nucleic acid metabolic process;nucleobase-containing compound metabolic process;p…		cell part;intracellular non-membrane-bounded organelle;intracellular organelle;intracellular organelle part;intracellular part;macromolecular complex;non-membrane-bounded organelle;nuclear part;nucleolus;organelle;organelle part;preribosome;ribonucleoprotein complex;small-subunit processome	Ribosome biogenesis in eukaryotes	Utp21;WD40		11	11	11	15	15	15	105.32	0	19.657	464310000	82	0.189526	0.855794	0.0449508	0.230481	Q8NI36;A0A0A0MTB8	Q8NI36;A0A0A0MTB8	WD repeat-containing protein 36	WDR36
25.6026	25.9445	25.8747	25.9473	25.4421	25.7055	25.8955	26.0514	25.9637	26.1674	25.8143	25.9614	aging;anatomical structure formation involved in morphogenesis;anatomical structure morphogenesis;biological adhesion;biological regulation;branching involved in ureteric bud morphogenesis;branching morphogenesis of a tube;cell adhesion;cell aging;cell cycle arrest;cell cycle process;cell junction assembly;cell junction organization;cell morphogenesis;cell morphogenesis involved in differentiatio…	adenyl nucleotide binding;adenyl ribonucleotide binding;ATP binding;binding;catalytic activity;kinase activity;molecular transducer activity;nucleotide binding;phosphotransferase activity, alcohol group as acceptor;protein kinase activity;protein serine/threonine kinase activity;purine nucleotide binding;purine ribonucleoside triphosphate binding;purine ribonucleotide binding;ribonucleotide bindi…	adherens junction;anchoring junction;axon part;cell body;cell junction;cell part;cell projection;cell projection part;cell-cell junction;cell-substrate adherens junction;cell-substrate junction;contractile fiber part;costamere;cytoplasmic part;cytosol;dendritic shaft;focal adhesion;intracellular part;lamellipodium;macromolecular complex;membrane;neuronal cell body;organelle part;plasma membrane;p…	Bacterial invasion of epithelial cells;Endometrial cancer;Focal adhesion;PPAR signaling pathway	Ank_2;Pkinase_Tyr		16	16	16	39.8	39.8	39.8	51.419	0	33.1	1059100000	163	1.34065	0.26469	0.222847	1.12743	Q13418;A0A0A0MTH3;A0A087WWY6;E9PQ52;A0A087WW45	Q13418;A0A0A0MTH3	Integrin-linked protein kinase	ILK
23.3485	23.5223	23.4757	22.2346	23.4104	23.5274	23.2042	23.5687	23.49	23.4865	23.7101	23.4893	anaphase-promoting complex-dependent proteasomal ubiquitin-dependent protein catabolic process;biological regulation;catabolic process;cell communication;cell cycle process;cell proliferation;cellular catabolic process;cellular macromolecule catabolic process;cellular macromolecule metabolic process;cellular metabolic process;cellular process;cellular protein metabolic process;cellular response t…	acid-amino acid ligase activity;catalytic activity;ligase activity;ligase activity, forming carbon-nitrogen bonds;small conjugating protein ligase activity;ubiquitin-protein ligase activity	cell part;cullin-RING ubiquitin ligase complex;cytoplasmic part;cytosol;intracellular organelle part;intracellular part;macromolecular complex;nuclear part;nucleoplasm;organelle part;protein complex;SCF ubiquitin ligase complex;ubiquitin ligase complex	Cell cycle;Pathways in cancer;Small cell lung cancer;Ubiquitin mediated proteolysis			3	3	3	9.2	9.2	9.2	48.885	0.0065003	1.4403	172340000	5	0.527886	0.488712	0.238314	0.753228	A0A0A0MTL5;Q13309;D6R9R7	A0A0A0MTL5;Q13309	S-phase kinase-associated protein 2	SKP2
23.6272	23.8861	24.0409	24.0203	23.498	24.1084	23.6168	23.7589	23.8252	23.5561	23.5792	24.0234	biological regulation;catabolic process;cell cycle arrest;cell cycle process;cellular catabolic process;cellular macromolecule catabolic process;cellular macromolecule metabolic process;cellular metabolic process;cellular process;cellular protein metabolic process;G1/S transition of mitotic cell cycle;interaction with host;interspecies interaction between organisms;macromolecule catabolic process…	binding;enzyme binding;protein binding;ubiquitin protein ligase binding	cell part;Cul2-RING ubiquitin ligase complex;cullin-RING ubiquitin ligase complex;cytoplasmic part;cytosol;intracellular organelle part;intracellular part;macromolecular complex;nuclear part;nucleoplasm;organelle part;protein complex;ubiquitin ligase complex	Pathways in cancer;Renal cell carcinoma;Ubiquitin mediated proteolysis	Cullin;Cullin_Nedd8		8	8	8	19.3	19.3	19.3	86.982	0	14.479	234410000	22	0.524936	0.58832	-0.136888	-0.608808	Q13617;A0A0A0MTN0;Q5T2B5	Q13617;A0A0A0MTN0;Q5T2B5	Cullin-2	CUL2
25.7222	25.0933	25.7629	26.1289	25.2021	25.5006	25.159	25.3419	25.0658	24.7804	24.7951	25.079	establishment of localization;establishment of protein localization;protein transport;transport		cell part;COPI vesicle coat;COPII vesicle coat;cytoplasmic part;cytoplasmic vesicle part;endoplasmic reticulum;endoplasmic reticulum membrane;endoplasmic reticulum part;endoplasmic reticulum-Golgi intermediate compartment;endoplasmic reticulum-Golgi intermediate compartment membrane;Golgi apparatus part;integral to membrane;intracellular membrane-bounded organelle;intracellular organelle;intracel…		EMP24_GP25L	+	6	6	6	37.9	37.9	37.9	25.171	0	17.986	578900000	59	1.83607	0.0457714	-0.531464	-1.89617	Q9Y3B3;A0A0A6YYA0;G3V2Y2	Q9Y3B3;A0A0A6YYA0	Transmembrane emp24 domain-containing protein 7	TMED7;TMED7-TICAM2
23.7003	23.9008	23.9833	24.4227	23.3268	23.4648	23.9534	23.8901	23.7206	23.9709	23.662	23.4884	cellular macromolecule metabolic process;cellular metabolic process;cellular nitrogen compound metabolic process;cellular process;macromolecule metabolic process;metabolic process;nitrogen compound metabolic process;nucleic acid metabolic process;nucleobase-containing compound metabolic process;primary metabolic process;RNA metabolic process;RNA processing;RNA splicing		cell part;cytoplasm;intracellular membrane-bounded organelle;intracellular organelle;intracellular part;membrane-bounded organelle;nucleus;organelle		Brix		4	4	4	12.9	12.9	12.9	53.193	0	7.365	235500000	40	0.0371481	0.958067	-0.0188726	-0.0676954	Q9NQ55;A0A0A6YYI3;A0A0B4J1V8;A8MV53;H7C446;C9J3W3	Q9NQ55;A0A0A6YYI3;A0A0B4J1V8;A8MV53;H7C446	Suppressor of SWI4 1 homolog	PPAN;PPAN-P2RY11
27.7566	28.0828	28.133	28.4097	27.8987	27.9793	28.0781	28.0855	28.1653	28.2042	27.9993	27.9908	biological regulation;biosynthetic process;cellular biosynthetic process;cellular macromolecule metabolic process;cellular metabolic process;cellular nitrogen compound metabolic process;cellular process;establishment of localization;establishment of localization in cell;establishment of RNA localization;intracellular transport;macromolecule metabolic process;metabolic process;mRNA 3'-end processi…	binding;cation binding;ion binding;metal ion binding;nucleic acid binding;nucleotide binding;RNA binding;transition metal ion binding;zinc ion binding	cell part;intracellular membrane-bounded organelle;intracellular organelle;intracellular organelle part;intracellular part;membrane-bounded organelle;nuclear part;nucleoplasm;nucleus;organelle;organelle part	Spliceosome	RRM_1;zf-CCHC		11	11	10	37	37	37	27.366	0	35.064	4641100000	180	0.177743	0.860671	0.0438334	0.221405	Q16629;A0A0B4J1Z1;C9JAB2;F8WEA1	Q16629;A0A0B4J1Z1;C9JAB2	Serine/arginine-rich splicing factor 7	SRSF7
21.1012	21.5162	21.7659	20.7242	21.4271	21.6261	21.5271	21.6755	21.5722	21.2881	21.5918	21.4649	biological regulation;biosynthetic process;cellular biosynthetic process;cellular macromolecule biosynthetic process;cellular macromolecule metabolic process;cellular metabolic process;cellular nitrogen compound metabolic process;cellular process;cellular response to stimulus;cellular response to stress;DNA metabolic process;DNA repair;macromolecule biosynthetic process;macromolecule metabolic pr…	binding;catalytic activity;DNA binding;DNA-directed RNA polymerase activity;nucleic acid binding;nucleotidyltransferase activity;RNA polymerase activity;transferase activity;transferase activity, transferring phosphorus-containing groups	cell part;DNA-directed RNA polymerase complex;DNA-directed RNA polymerase II, core complex;intracellular membrane-bounded organelle;intracellular organelle;intracellular organelle part;intracellular part;macromolecular complex;membrane-bounded organelle;nuclear DNA-directed RNA polymerase complex;nuclear part;nucleoplasm part;nucleus;organelle;organelle part;protein complex;RNA polymerase complex	Huntington's disease;Purine metabolism;Pyrimidine metabolism;RNA polymerase			1	1	1	14.8	14.8	14.8	13.088	0.00056593	2.3801	48296000	28	0.446373	0.595471	0.159817	0.601293	Q9GZM3;P52435;Q9H1A7;D6RAG0;E7EP90;A0A0B4J2F8;A0A0B4J1Z8;F8WF84;F6S314;E2QRJ6;A6NFM0;E7EWC6	Q9GZM3;P52435;Q9H1A7;D6RAG0;E7EP90;A0A0B4J2F8;A0A0B4J1Z8;F8WF84;F6S314;E2QRJ6;A6NFM0;E7EWC6	DNA-directed RNA polymerase II subunit RPB11-b1;DNA-directed RNA polymerase II subunit RPB11-a;DNA-directed RNA polymerase II subunit RPB11-b2	POLR2J2;POLR2J;POLR2J3
22.7918	22.0261	22.9156	22.981	22.3337	22.868	22.5827	22.9407	22.7272	22.3967	22.7797	22.9728			cell part;cytoplasm;intracellular part		HCaRG		6	6	6	53.3	53.3	53.3	21.764	0	13.37	102860000	23	0.177567	0.820107	0.0805998	0.287533	Q9H0A8;A0A0B4J287;H3BM91;H3BPG2;H3BQF2;H3BTV9;H3BRX0	Q9H0A8;A0A0B4J287;H3BM91	COMM domain-containing protein 4	COMMD4
22.6121	22.8346	22.3313	22.9009	22.684	22.7498	22.9955	22.7778	22.9557	22.8104	23.0281	23.1282		molecular transducer activity;signal transducer activity	cell part;cytoplasm;intracellular non-membrane-bounded organelle;intracellular organelle;intracellular organelle part;intracellular part;non-membrane-bounded organelle;nuclear part;nucleolus;organelle;organelle part	Ribosome biogenesis in eukaryotes	Utp12;WD40		6	5	5	9.4	7.9	7.9	102.45	0	10.984	114920000	20	1.62978	0.175427	0.26383	1.32726	Q15269;A0A0B4J2E5;A0A0J9YX21	Q15269;A0A0B4J2E5	Periodic tryptophan protein 2 homolog	PWP2
22.9464	22.9377	23.6478	24.0254	22.4696	23.3327	23.0591	23.0708	22.3978	22.4533	23.0224	22.5991	alcohol metabolic process;biosynthetic process;cellular metabolic process;cellular process;cholesterol biosynthetic process;cholesterol biosynthetic process via 24,25-dihydrolanosterol;cholesterol metabolic process;lipid biosynthetic process;lipid metabolic process;metabolic process;primary metabolic process;small molecule metabolic process;steroid biosynthetic process;steroid metabolic process;s…	binding;catalytic activity;cation binding;demethylase activity;electron carrier activity;heme binding;ion binding;iron ion binding;metal ion binding;monooxygenase activity;oxidoreductase activity;oxidoreductase activity, acting on paired donors, with incorporation or reduction of molecular oxygen;oxidoreductase activity, acting on paired donors, with incorporation or reduction of molecular oxygen…	cell part;cytoplasmic part;endoplasmic reticulum membrane;endoplasmic reticulum part;integral to membrane;intracellular organelle part;intracellular part;intrinsic to membrane;membrane;membrane part;organelle membrane;organelle part	Steroid biosynthesis	p450		6	6	6	20.1	20.1	20.1	56.805	0	15.19	122070000	50	0.956222	0.202378	-0.459514	-1.26757	Q16850;A0A0C4DFL7;H7C0D0;C9IYR8	Q16850;A0A0C4DFL7;H7C0D0	Lanosterol 14-alpha demethylase	CYP51A1
26.619	26.441	26.2275	26.1127	26.6333	26.6494	26.2906	26.4748	26.159	26.2168	26.3735	26.1122	age-dependent response to oxidative stress;age-dependent response to reactive oxygen species;amine metabolic process;anatomical structure development;apoptotic mitochondrial changes;behavior;biological regulation;biosynthetic process;carboxylic acid metabolic process;cation homeostasis;cell development;cell differentiation;cellular amine metabolic process;cellular amino acid metabolic process;cel…	antioxidant activity;binding;catalytic activity;cation binding;DNA binding;ion binding;manganese ion binding;metal ion binding;nucleic acid binding;oxidoreductase activity;oxidoreductase activity, acting on superoxide radicals as acceptor;oxygen binding;superoxide dismutase activity;transition metal ion binding	cell part;cytoplasmic part;intracellular non-membrane-bounded organelle;intracellular organelle;intracellular organelle lumen;intracellular organelle part;intracellular part;membrane;membrane-enclosed lumen;mitochondrial inner membrane;mitochondrial matrix;mitochondrial membrane;mitochondrial nucleoid;mitochondrial part;non-membrane-bounded organelle;nucleoid;organelle;organelle inner membrane;or…	Huntington's disease;Peroxisome	Sod_Fe_C;Sod_Fe_N		11	11	11	60.4	60.4	60.4	24.722	0	39.232	1263900000	97	0.858928	0.435539	-0.176006	-0.840965	P04179;A0A0C4DFU2;A0A0C4DFU1;F5H3C5;F5H4R2;F5GYZ5;G8JLJ2;A0A0C4DG56;G5E9P6;F5GXZ9	P04179;A0A0C4DFU2;A0A0C4DFU1;F5H3C5;F5H4R2;F5GYZ5	Superoxide dismutase [Mn], mitochondrial;Superoxide dismutase	SOD2
30.0377	29.9524	30.6861	30.7871	30.2137	30.2075	30.4114	30.4016	30.1928	30.0743	30.3001	30.6348	biological regulation;biosynthetic process;cellular biosynthetic process;cellular component assembly;cellular component assembly at cellular level;cellular component disassembly;cellular component disassembly at cellular level;cellular component organization;cellular component organization at cellular level;cellular component organization or biogenesis;cellular component organization or biogenesi…	binding;DNA binding;enzyme inhibitor activity;enzyme regulator activity;histone binding;nucleic acid binding;phosphatase inhibitor activity;phosphatase regulator activity;protein binding;protein phosphatase inhibitor activity;protein phosphatase regulator activity;protein phosphatase type 2A regulator activity	cell part;cytoplasmic part;cytosol;endoplasmic reticulum;intracellular membrane-bounded organelle;intracellular organelle;intracellular organelle part;intracellular part;macromolecular complex;membrane-bounded organelle;nuclear part;nucleoplasm;organelle;organelle part;perinuclear region of cytoplasm;protein complex		NAP		11	11	4	39.7	39.7	22.4	33.488	0	157.81	20666000000	304	0.0479745	0.951663	0.0217463	0.0832298	Q01105;A0A0C4DFV9;A0A087X027	Q01105;A0A0C4DFV9;A0A087X027	Protein SET	SET;SETSIP
30.5687	30.7149	30.8376	30.781	30.5447	30.4222	30.8017	31.1097	30.7818	30.6814	30.7464	30.7212	biological adhesion;biosynthetic process;catabolic process;cell adhesion;cellular biosynthetic process;cellular catabolic process;cellular component assembly;cellular component assembly at cellular level;cellular component disassembly;cellular component disassembly at cellular level;cellular component organization;cellular component organization at cellular level;cellular component organization o…	binding;laminin receptor activity;receptor activity;ribonucleoprotein binding;ribosome binding;structural constituent of ribosome;structural molecule activity	90S preribosome;cell part;cytosolic small ribosomal subunit;intracellular membrane-bounded organelle;intracellular organelle;intracellular organelle part;intracellular part;macromolecular complex;membrane;membrane-bounded organelle;nucleus;organelle;organelle part;plasma membrane;preribosome;ribonucleoprotein complex;small ribosomal subunit	Ribosome	Ribosomal_S2		17	17	17	63.7	63.7	63.7	32.854	0	206.58	29003000000	509	0.98702	0.43085	0.162162	0.851756	P08865;C9J9K3;A0A0C4DG17;F8WD59	P08865;C9J9K3;A0A0C4DG17	40S ribosomal protein SA	RPSA
26.3718	26.4952	26.0753	26.2923	25.987	26.3735	26.2758	26.5669	26.6706	26.5545	26.3432	26.4744	cellular macromolecule metabolic process;cellular metabolic process;cellular nitrogen compound metabolic process;cellular process;macromolecule metabolic process;metabolic process;mRNA metabolic process;mRNA processing;nitrogen compound metabolic process;nucleic acid metabolic process;nucleobase-containing compound metabolic process;primary metabolic process;RNA metabolic process;RNA processing;R…	adenyl nucleotide binding;adenyl ribonucleotide binding;ATP binding;ATPase activity;ATPase activity, coupled;ATP-dependent helicase activity;binding;catalytic activity;helicase activity;hydrolase activity;hydrolase activity, acting on acid anhydrides;hydrolase activity, acting on acid anhydrides, in phosphorus-containing anhydrides;nucleic acid binding;nucleoside-triphosphatase activity;nucleotid…	Cajal body;cell part;intracellular non-membrane-bounded organelle;intracellular organelle;intracellular organelle part;intracellular part;non-membrane-bounded organelle;nuclear body;nuclear part;nuclear speck;nucleolus;nucleoplasm part;organelle;organelle part	Spliceosome	DEAD;Helicase_C		27	27	27	32.2	32.2	32.2	117.46	0	63.718	1432100000	165	1.244	0.292994	0.215057	1.07527	A0A0C4DG89;Q7L014;D6RJA6;H0Y9U3	A0A0C4DG89;Q7L014	Probable ATP-dependent RNA helicase DDX46	DDX46
22.9989	24.0718	23.1672	23.3786	22.8798	23.5588	23.1536	23.5117	23.4775	23.4482	23.6253	23.1523	carboxylic acid catabolic process;carboxylic acid metabolic process;catabolic process;cellular catabolic process;cellular ketone metabolic process;cellular lipid catabolic process;cellular lipid metabolic process;cellular metabolic process;cellular process;fatty acid catabolic process;fatty acid metabolic process;lipid catabolic process;lipid metabolic process;metabolic process;monocarboxylic aci…	binding;carboxylic acid binding;catalytic activity;coenzyme binding;cofactor binding;dodecenoyl-CoA delta-isomerase activity;fatty acid binding;fatty-acyl-CoA binding;intramolecular oxidoreductase activity;intramolecular oxidoreductase activity, transposing C=C bonds;isomerase activity;lipid binding;monocarboxylic acid binding	cell part;cytoplasmic part;intracellular membrane-bounded organelle;intracellular organelle;intracellular organelle lumen;intracellular organelle part;intracellular part;membrane-bounded organelle;membrane-enclosed lumen;microbody lumen;microbody part;mitochondrion;organelle;organelle lumen;organelle part;peroxisomal matrix;peroxisomal part	Fatty acid metabolism;Peroxisome	ACBP;ECH		4	4	4	11.7	11.7	11.7	43.585	0	6.2222	155350000	9	0.100341	0.895521	0.0522731	0.177425	O75521;A0A0C4DGA2;F1LLU7;F8WAW4;F8W6J1;C9JB63	O75521;A0A0C4DGA2;F1LLU7;F8WAW4;F8W6J1;C9JB63	Enoyl-CoA delta isomerase 2, mitochondrial	ECI2
27.5405	27.716	27.6327	27.1032	27.3626	27.0583	27.5981	28.0518	27.6955	27.6043	27.7642	27.9126	biological regulation;negative regulation of apoptosis;negative regulation of biological process;negative regulation of catalytic activity;negative regulation of cell death;negative regulation of cellular process;negative regulation of hydrolase activity;negative regulation of molecular function;negative regulation of peptidase activity;negative regulation of programmed cell death;negative regula…	cysteine-type endopeptidase inhibitor activity;endopeptidase inhibitor activity;endopeptidase regulator activity;enzyme inhibitor activity;enzyme regulator activity;peptidase inhibitor activity;peptidase regulator activity	cell part;membrane		Calpain_inhib		23	23	16	41.4	41.4	27.6	80.998	0	191.02	3522600000	325	1.68393	0.101667	0.368864	1.57335	A0A0C4DGB5;P20810;E7ES10;E7EVY3;B7Z574;E9PDE4;E9PCH5;H0Y9H6;H0Y7F0;E7EQ12;A0A0A0MR45;E7EQA0;H0YD33;H0YA91;A0A0C4DGD1;D6RAA8;D6RC54;H0Y944;D6RGF7;D6RBR1;E7EQK6;E7EN75	A0A0C4DGB5;P20810;E7ES10;E7EVY3;B7Z574;E9PDE4;E9PCH5;H0Y9H6;H0Y7F0;E7EQ12;A0A0A0MR45;E7EQA0;H0YD33	Calpastatin	CAST
24.5923	24.5241	25.4584	25.363	24.5015	24.82	24.9504	25.1992	24.593	25.013	24.9292	24.818	biological regulation;cellular component organization;cellular component organization or biogenesis;cellular membrane organization;cellular process;endocytosis;establishment of localization;membrane invagination;membrane organization;negative regulation of biological process;negative regulation of calcium ion transport;negative regulation of cellular component organization;negative regulation of …	binding;calcium channel inhibitor activity;calcium channel regulator activity;channel inhibitor activity;channel regulator activity;cytoskeletal protein binding;ion channel inhibitor activity;lipid binding;protein binding	cell part;cytoplasm;intracellular part;membrane;plasma membrane		FCH;SH3_1		9	9	9	24.5	24.5	24.5	48.486	0	68.345	510830000	63	0.0764913	0.917525	0.0405776	0.138024	Q9UKS6;A0A0C4DGG1;E9PIY1;E9PJ75;E9PNM9;E9PJ33	Q9UKS6;A0A0C4DGG1;E9PIY1;E9PJ75;E9PNM9	Protein kinase C and casein kinase substrate in neurons protein 3	PACSIN3
27.2	27.4735	27.1829	27.3796	27.0641	27.1902	27.2181	27.4975	27.4139	27.2836	27.3967	27.3813	biological regulation;biosynthetic process;cellular biosynthetic process;cellular component organization;cellular component organization at cellular level;cellular component organization or biogenesis;cellular component organization or biogenesis at cellular level;cellular macromolecule biosynthetic process;cellular macromolecule metabolic process;cellular metabolic process;cellular nitrogen comp…	adenyl nucleotide binding;adenyl ribonucleotide binding;ATP binding;ATPase activity;ATPase activity, coupled;ATP-dependent DNA helicase activity;ATP-dependent helicase activity;binding;catalytic activity;cation binding;DNA binding;DNA helicase activity;DNA-dependent ATPase activity;helicase activity;hydrolase activity;hydrolase activity, acting on acid anhydrides;hydrolase activity, acting on aci…	cell part;centrosome;chromatin remodeling complex;cytoplasm;cytoplasmic part;cytoskeletal part;histone deacetylase complex;intracellular membrane-bounded organelle;intracellular non-membrane-bounded organelle;intracellular organelle;intracellular organelle part;intracellular part;macromolecular complex;membrane-bounded organelle;microtubule organizing center;non-membrane-bounded organelle;nuclear…		CHDCT2;CHDNT;Chromo;DUF1086;DUF1087;Helicase_C;PHD;SNF2_N		36	36	22	27	27	17.2	218	0	180.21	2621400000	373	0.846737	0.541493	0.116773	0.673746	Q14839;F5GWX5;A0A0C4DGG9;F5H6N4;H7C0J3;I3L229;H7C3H7	Q14839;F5GWX5;A0A0C4DGG9	Chromodomain-helicase-DNA-binding protein 4	CHD4
26.5899	26.5895	26.5008	26.358	26.4549	26.9308	26.6476	27.2362	27.057	26.8243	26.7152	26.9528	biological regulation;positive regulation of biological process;positive regulation of cell proliferation;positive regulation of cellular process;regulation of biological process;regulation of cell proliferation;regulation of cellular process	binding;calcium ion binding;calcium-dependent cysteine-type endopeptidase activity;catalytic activity;cation binding;cysteine-type endopeptidase activity;cysteine-type peptidase activity;endopeptidase activity;hydrolase activity;ion binding;metal ion binding;peptidase activity;peptidase activity, acting on L-amino acid peptides	cell part;cytoplasm;intracellular part;membrane;plasma membrane		EF_hand_4		14	14	14	70.5	70.5	70.5	28.315	0	246.75	1774500000	237	1.70515	0.112167	0.334878	1.51663	P04632;A0A0C4DGQ5;K7ELJ7;K7EIV0;A0A075B7C0;K7EKD8;U3KQE2;K7EM73;U3KPR7;K7EMQ1;Q96L46;K7ES78	P04632;A0A0C4DGQ5;K7ELJ7;K7EIV0;A0A075B7C0;K7EKD8;U3KQE2;K7EM73	Calpain small subunit 1	CAPNS1
23.2156	23.0156	22.9005	23.1333	23.0682	23.3209	23.1213	23.5377	23.0014	23.0916	23.2141	23.0496	biological regulation;cellular macromolecule metabolic process;cellular metabolic process;cellular process;cellular protein metabolic process;dephosphorylation;dephosphorylation of RNA polymerase II C-terminal domain;macromolecule metabolic process;macromolecule modification;metabolic process;phosphate-containing compound metabolic process;phosphorus metabolic process;primary metabolic process;pr…		cell part;DNA-directed RNA polymerase II, holoenzyme;intracellular organelle part;intracellular part;macromolecular complex;nuclear part;nucleoplasm part;organelle part;protein complex		CTD_bind		7	6	6	28.5	23.7	23.7	35.719	0	6.935	146570000	21	0.252129	0.811812	0.0602808	0.301586	Q96P16;A0A0C4DGQ6;K7EP82	Q96P16;A0A0C4DGQ6	Regulation of nuclear pre-mRNA domain-containing protein 1A	RPRD1A
23.3582	22.9096	22.2509	23.5066	22.8957	23.0309	22.6327	22.9386	22.5982	22.9069	23.0751	23.2647	metabolic process;multicellular organismal process;neurological system process;sensory perception;sensory perception of light stimulus;sensory perception of mechanical stimulus;sensory perception of sound;system process;visual perception	catalytic activity	cell part;cytoplasm;cytoskeletal part;intracellular membrane-bounded organelle;intracellular organelle;intracellular organelle part;intracellular part;macromolecular complex;membrane-bounded organelle;microtubule;microtubule associated complex;organelle;organelle part;protein complex		HELP;WD40		3	3	3	8.5	8.5	8.5	70.678	0	8.1067	126800000	31	0.169859	0.817277	-0.0892909	-0.29024	O95834;A0A0C4DGQ7;C9JRL6;K7EIK7;K7ERY9;K7EKG3;K7EKU5;K7ERR9;K7ERR2;K7EIM1;K7EQR0;K7EII6	O95834;A0A0C4DGQ7;C9JRL6;K7EIK7;K7ERY9;K7EKG3;K7EKU5	Echinoderm microtubule-associated protein-like 2	EML2
26.8405	27.229	27.1765	27.4743	26.8642	27.2011	26.6147	26.7297	26.4404	26.8235	26.5704	26.0908	biosynthetic process;carbohydrate metabolic process;cell activation;cellular biosynthetic process;cellular carbohydrate metabolic process;cellular macromolecule biosynthetic process;cellular macromolecule metabolic process;cellular metabolic process;cellular process;cellular protein metabolic process;cotranslational protein targeting to membrane;defense response;establishment of localization;esta…	catalytic activity;dolichyl-diphosphooligosaccharide-protein glycotransferase activity;oligosaccharyl transferase activity;transferase activity;transferase activity, transferring glycosyl groups;transferase activity, transferring hexosyl groups	cell part;cytoplasmic part;endoplasmic reticulum part;integral to membrane;intracellular organelle part;intracellular part;intrinsic to membrane;macromolecular complex;membrane part;oligosaccharyltransferase complex;organelle part;protein complex	N-Glycan biosynthesis;Protein processing in endoplasmic reticulum;Various types of N-glycan biosynthesis	DDOST_48kD	+	13	13	13	44.1	44.1	44.1	50.8	0	63.319	1618300000	152	2.64199	0.010991	-0.586006	-2.39894	P39656;A0A0C4DGS1;U3KQ84	P39656;A0A0C4DGS1	Dolichyl-diphosphooligosaccharide--protein glycosyltransferase 48 kDa subunit	DDOST
23.9622	24.112	23.8866	23.9156	24.4122	24.4725	24.3673	24.3356	24.541	24.3402	23.9002	23.9791	cell cycle;cellular process;mitotic cell cycle		cell part;cis-Golgi network;cytoplasmic part;Golgi apparatus;Golgi apparatus part;Golgi cisterna membrane;Golgi membrane;intracellular membrane-bounded organelle;intracellular organelle;intracellular organelle part;intracellular part;membrane;membrane-bounded organelle;organelle;organelle membrane;organelle part				8	8	8	11.3	11.3	11.3	113.08	0	68.704	277260000	59	0.355075	0.697537	0.117065	0.475748	Q08379;A0A0C4DGS5;A0A087WYC0;B7ZC06	Q08379;A0A0C4DGS5	Golgin subfamily A member 2	GOLGA2
24.8765	23.7356	25.5476	24.807	24.3521	24.2947	24.6535	25.2184	24.3487	24.9194	24.5914	24.667	cellular macromolecule metabolic process;cellular metabolic process;cellular nitrogen compound metabolic process;cellular process;macromolecule metabolic process;metabolic process;mRNA metabolic process;mRNA processing;nitrogen compound metabolic process;nucleic acid metabolic process;nucleobase-containing compound metabolic process;primary metabolic process;RNA metabolic process;RNA processing;R…	binding;cation binding;ion binding;metal ion binding;nucleic acid binding;nucleic acid binding transcription factor activity;RNA binding;sequence-specific DNA binding transcription factor activity;transition metal ion binding;zinc ion binding	cell part;intracellular membrane-bounded organelle;intracellular organelle;intracellular part;membrane-bounded organelle;nucleus;organelle		zf-RanBP		7	7	7	20.9	20.9	20.9	37.404	0	50.342	478040000	21	0.186171	0.783942	0.130847	0.343488	O95218;A0A0C4DGV5	O95218;A0A0C4DGV5	Zinc finger Ran-binding domain-containing protein 2	ZRANB2
23.1929	23.5766	23.4882	23.8266	23.1973	23.2736	23.9428	24.1214	23.6981	23.6453	23.4074	24.049							2	2	2	14.6	14.6	14.6	33.62	0	26.924	214530000	37	1.52971	0.110914	0.384796	1.52882	A6NDU8;A0A0C4DGW6	A6NDU8;A0A0C4DGW6	UPF0600 protein C5orf51	C5orf51
24.1028	24.3583	24.1198	24.2381	24.4942	24.7966	24.1958	24.9169	24.3972	24.095	24.3034	24.4234	biological regulation;biosynthetic process;cellular biosynthetic process;cellular macromolecule metabolic process;cellular metabolic process;cellular nitrogen compound metabolic process;cellular process;cellular response to stimulus;cellular response to stress;DNA metabolic process;DNA repair;macromolecule metabolic process;metabolic process;mRNA capping;mRNA metabolic process;mRNA processing;nit…	binding;catalytic activity;cation binding;DNA binding;DNA-directed RNA polymerase activity;ion binding;metal ion binding;nucleic acid binding;nucleotidyltransferase activity;RNA polymerase activity;RNA-directed RNA polymerase activity;transferase activity;transferase activity, transferring phosphorus-containing groups	cell part;DNA-directed RNA polymerase complex;DNA-directed RNA polymerase II, core complex;intracellular organelle part;intracellular part;macromolecular complex;nuclear DNA-directed RNA polymerase complex;nuclear part;nucleoplasm part;organelle part;protein complex;RNA polymerase complex	Huntington's disease;Purine metabolism;Pyrimidine metabolism;RNA polymerase	RNA_pol_Rpb1_1;RNA_pol_Rpb1_2;RNA_pol_Rpb1_3;RNA_pol_Rpb1_4;RNA_pol_Rpb1_5;RNA_pol_Rpb1_6;RNA_pol_Rpb1_7;RNA_pol_Rpb1_R		12	12	12	10.7	10.7	10.7	217.17	0	35.146	375970000	51	0.0858204	0.914922	0.0369886	0.142837	P24928;A0A0C4DGZ0;A0A087WWE2	P24928;A0A0C4DGZ0;A0A087WWE2	DNA-directed RNA polymerase II subunit RPB1;DNA-directed RNA polymerase	POLR2A
24.26	24.2331	24.2726	24.1312	23.3209	23.5209	24.1908	24.6776	24.0423	24.1091	24.0695	24.338	anatomical structure development;apoptosis;biological regulation;blastocyst development;cell communication;cell cycle phase;cell cycle process;cell death;cell differentiation;cell division;cell migration;cell motility;cell proliferation;cellular component movement;cellular component organization;cellular component organization at cellular level;cellular component organization or biogenesis;cellul…	adenyl nucleotide binding;adenyl ribonucleotide binding;ATP binding;binding;catalytic activity;cyclin-dependent protein kinase activity;kinase activity;non-membrane spanning protein tyrosine kinase activity;nucleotide binding;phosphotransferase activity, alcohol group as acceptor;protein kinase activity;protein serine/threonine kinase activity;protein tyrosine kinase activity;purine nucleotide bi…	cell part;cell projection;cytoplasm;intracellular membrane-bounded organelle;intracellular organelle;intracellular part;membrane;membrane-bounded organelle;nucleus;organelle;plasma membrane;ruffle		Pkinase;Pkinase_Tyr;SH2;SH3_1		8	8	8	10.2	10.2	10.2	92.706	0	18.235	322410000	54	0.729132	0.370821	0.28143	0.942925	P21127;Q9UQ88;A0A0D9SEI3;Q5QPR3;B7ZVY7;A0A0D9SER5;A0A0D9SEN2;J3QR44;Q5QPR4;J3QR29;Q5QPQ9;E9PFJ2;A0A087WYI9;A0A087X1I0;J3KS35;E7ESP2;Q13882	P21127;Q9UQ88;A0A0D9SEI3;Q5QPR3;B7ZVY7;A0A0D9SER5;A0A0D9SEN2;J3QR44;Q5QPR4;J3QR29	Cyclin-dependent kinase 11B;Cyclin-dependent kinase 11A	CDK11B;CDK11A;CDC2L1
28.5062	28.76	28.5251	28.7184	28.5519	28.7272	28.5432	28.8317	28.8667	28.6605	28.5675	28.4727	biological regulation;biosynthetic process;cell cycle phase;cell cycle process;cell motility;cellular biosynthetic process;cellular component assembly;cellular component assembly at cellular level;cellular component movement;cellular component organization;cellular component organization at cellular level;cellular component organization or biogenesis;cellular component organization or biogenesis …	adenyl nucleotide binding;adenyl ribonucleotide binding;ATP binding;ATPase activity;ATPase activity, coupled;ATP-dependent DNA helicase activity;ATP-dependent helicase activity;ATP-dependent RNA helicase activity;binding;catalytic activity;DNA binding;DNA helicase activity;DNA-dependent ATPase activity;eukaryotic initiation factor 4E binding;helicase activity;hydrolase activity;hydrolase activity…	cell part;chromatoid body;cytoplasm;cytoplasmic part;intracellular membrane-bounded organelle;intracellular non-membrane-bounded organelle;intracellular organelle;intracellular organelle part;intracellular part;macromolecular complex;membrane;membrane-bounded organelle;mitochondrial membrane;mitochondrial outer membrane;mitochondrial part;non-membrane-bounded organelle;nuclear body;nuclear part;n…	RIG-I-like receptor signaling pathway	DEAD;Helicase_C		39	39	38	59.1	59.1	59.1	73.243	0	241.78	7076000000	558	0.120339	0.916024	0.0256017	0.141571	O00571;A0A0D9SFB3;A0A0D9SG12;A0A0D9SF53;O15523;A0A0J9YVQ7;A0A087WVZ1;A0A0J9YYH6;C9J081;B4DLA0;C9J8G5;A0A087WX09;Q9NQI0;D6RCM4;H0Y960	O00571;A0A0D9SFB3;A0A0D9SG12;A0A0D9SF53;O15523	ATP-dependent RNA helicase DDX3X;ATP-dependent RNA helicase DDX3Y	DDX3X;DDX3Y
25.405	25.1932	25.0613	25.351	25.3711	25.1429	25.3004	25.407	25.2394	25.116	25.1801	25.2048	biological regulation;biosynthetic process;canonical Wnt receptor signaling pathway;catabolic process;cell differentiation;cell surface receptor linked signaling pathway;cellular biosynthetic process;cellular catabolic process;cellular component organization;cellular component organization at cellular level;cellular component organization or biogenesis;cellular component organization or biogenesi…	binding;chromatin binding;DNA binding;histone binding;nucleic acid binding;protein binding;protein binding transcription factor activity;regulatory region DNA binding;regulatory region nucleic acid binding;transcription cofactor activity;transcription corepressor activity;transcription factor binding transcription factor activity;transcription regulatory region DNA binding	cell part;cytoskeletal part;intracellular membrane-bounded organelle;intracellular organelle;intracellular organelle part;intracellular part;macromolecular complex;membrane-bounded organelle;microtubule;nuclear part;nucleoplasm part;nucleus;organelle;organelle part;protein complex;spindle microtubule;transcription factor complex;transcriptional repressor complex	Wnt signaling pathway	LisH;WD40		8	8	8	23.3	23.3	23.3	55.594	0	27.575	644100000	75	0.0653308	0.956486	-0.0127993	-0.074895	Q9BZK7;A0A0D9SF63;O60907;Q9BQ87;F8W9D8;C9IYU9;C9JCW4;C9JLJ1;C9JTW8;C9JY82;C9JCK0;C9JBN1;C9JEC9;C9J3H2;C9J903;A0A0D9SEW5;A0A0D9SFS8;C9J7E1;A0A0D9SF25	Q9BZK7;A0A0D9SF63;O60907;Q9BQ87	F-box-like/WD repeat-containing protein TBL1XR1;F-box-like/WD repeat-containing protein TBL1X;F-box-like/WD repeat-containing protein TBL1Y	TBL1XR1;TBL1X;TBL1Y
24.2738	23.8674	24.1529	23.1618	24.108	23.4682	23.2049	24.1416	23.4604	23.6364	23.7785	23.2693	actin cytoskeleton organization;actin filament-based process;cellular component organization;cellular component organization at cellular level;cellular component organization or biogenesis;cellular component organization or biogenesis at cellular level;cellular process;cortical actin cytoskeleton organization;cortical cytoskeleton organization;cytoskeleton organization;organelle organization	structural molecule activity	cell part;cytoskeleton;intracellular non-membrane-bounded organelle;intracellular organelle;intracellular part;non-membrane-bounded organelle;organelle		4_1_CTD;SAB		5	5	2	6.7	6.7	2.6	78.83	0	5.4205	258010000	27	0.541823	0.468083	-0.256868	-0.781961	A0A0D9SG07;H7C2K6	A0A0D9SG07		EPB41L1
21.8456	21.5303	21.6465	22.1171	21.2165	21.6103	21.8101	21.8871	21.7277	21.9861	21.3773	21.8438	anatomical structure development;androgen receptor signaling pathway;biological regulation;brain development;cellular component organization;cellular component organization or biogenesis;cellular macromolecule metabolic process;cellular membrane organization;cellular metabolic process;cellular process;cellular process involved in reproduction;cellular protein metabolic process;cellular response t…	acid-amino acid ligase activity;catalytic activity;ligase activity;ligase activity, forming carbon-nitrogen bonds;protein binding transcription factor activity;small conjugating protein ligase activity;transcription coactivator activity;transcription cofactor activity;transcription factor binding transcription factor activity;ubiquitin-protein ligase activity	cell part;cytoplasm;cytoplasmic part;cytosol;intracellular membrane-bounded organelle;intracellular organelle;intracellular part;macromolecular complex;membrane-bounded organelle;nucleus;organelle;proteasome complex;protein complex	Ubiquitin mediated proteolysis	HECT		4	4	4	8.5	8.5	8.5	100.69	0	19.25	52976000	19	0.319609	0.719044	0.110948	0.442212	Q05086;A0A0D9SG77;A0A0D9SGI3	Q05086;A0A0D9SG77	Ubiquitin-protein ligase E3A	UBE3A
25.4726	25.925	25.7267	25.3228	25.1505	25.5559	25.6637	25.6959	26.1337	25.8385	25.6998	25.658	biological regulation;biosynthetic process;cellular biosynthetic process;cellular macromolecule biosynthetic process;cellular macromolecule metabolic process;cellular metabolic process;cellular nitrogen compound metabolic process;cellular process;macromolecule biosynthetic process;macromolecule metabolic process;metabolic process;nitrogen compound metabolic process;nucleic acid metabolic process;…	binding;cation binding;ion binding;metal ion binding;transition metal ion binding;zinc ion binding	cell part;intracellular non-membrane-bounded organelle;intracellular organelle;intracellular organelle part;intracellular part;non-membrane-bounded organelle;nuclear part;nucleolus;organelle;organelle part				9	9	9	25.8	25.8	25.8	41.29	0	23.517	1006200000	97	1.04869	0.289207	0.256022	1.0843	Q8IWS0;Q5JRC6;A0A0D9SGE8	Q8IWS0;Q5JRC6;A0A0D9SGE8	PHD finger protein 6	PHF6
26.4419	26.6992	26.3449	26.4711	26.1259	26.7238	26.8092	27.1324	26.9957	26.7923	26.6573	26.8968	actin cytoskeleton organization;actin filament organization;actin filament polymerization;actin filament-based process;actin polymerization or depolymerization;biological regulation;cell projection organization;cellular component assembly;cellular component assembly at cellular level;cellular component organization;cellular component organization at cellular level;cellular component organization …	binding;protein binding;receptor binding	cell part;cell projection;cell projection membrane;cell projection part;cytoplasm;cytoskeletal part;intracellular non-membrane-bounded organelle;intracellular organelle;intracellular organelle part;intracellular part;leading edge membrane;membrane part;mitotic spindle;neuron projection;non-membrane-bounded organelle;organelle;organelle part;plasma membrane part;ruffle membrane;spindle	Focal adhesion;Regulation of actin cytoskeleton;Shigellosis	Drf_DAD;Drf_FH1;Drf_FH3;Drf_GBD;FH2	+	41	41	41	41.5	41.5	41.5	141.35	0	127.05	1828900000	358	2.32457	0.0415124	0.412821	1.92703	O60610;A0A0G2JH68;H9KV28;B4E2I7;E5RJ79;H7C2W8	O60610;A0A0G2JH68;H9KV28	Protein diaphanous homolog 1	DIAPH1
32.0372	31.9749	32.245	32.0763	32.0194	31.8718	31.9926	32.1458	31.9614	31.9208	32.0374	32.042							44	39	25	79.4	74.9	56.1	70.108	0	323.31	71266000000	1254	0.133689	0.921635	-0.0207682	-0.130065	A0A0G2JIW1;P0DMV9;P0DMV8;V9GZ37	A0A0G2JIW1;P0DMV9;P0DMV8;V9GZ37	Heat shock 70 kDa protein 1B;Heat shock 70 kDa protein 1A	HSPA1B;HSPA1A
24.7458	24.5807	24.8694	24.6111	24.5333	24.8412	24.6239	24.6313	24.4124	24.4429	24.8766	23.9582	activation of Rac GTPase activity;activation of Ras GTPase activity;activation of Rho GTPase activity;anatomical structure formation involved in morphogenesis;anatomical structure morphogenesis;apoptosis;apoptosis involved in morphogenesis;asymmetric protein localization;biological adhesion;biological regulation;cell adhesion;cell death;cell migration;cell motility;cell proliferation;cell-cell ad…		adherens junction;anchoring junction;basolateral plasma membrane;cell junction;cell part;cell-cell adherens junction;cell-cell junction;cytoplasm;cytoplasmic part;intracellular part;macromolecular complex;membrane;membrane part;myelin sheath abaxonal region;plasma membrane;plasma membrane part;protein complex;Scrib-APC-beta-catenin complex		LRR_1;LRR_4;PDZ		13	13	13	14.6	14.6	14.6	174.88	0	40.153	377510000	94	0.772617	0.420923	-0.206067	-0.862488	Q14160;A0A0G2JNZ2;A0A0G2JPP5;A0A0G2JMS7;H0YCG0;Q9BTT6;Q5T0G3	Q14160;A0A0G2JNZ2;A0A0G2JPP5;A0A0G2JMS7	Protein scribble homolog	SCRIB
25.0445	24.9762	25.7068	25.905	24.8311	25.3092	24.6735	24.8941	24.7505	24.4545	24.6385	24.2716	acylglycerol biosynthetic process;acylglycerol metabolic process;anatomical structure development;anatomical structure homeostasis;biological regulation;biosynthetic process;carboxylic acid biosynthetic process;carboxylic acid metabolic process;cellular biosynthetic process;cellular ketone metabolic process;cellular lipid metabolic process;cellular metabolic process;cellular process;chemical home…	1-acylglycerophosphocholine O-acyltransferase activity;1-alkylglycerophosphocholine O-acetyltransferase activity;acetyltransferase activity;binding;calcium ion binding;catalytic activity;cation binding;ion binding;metal ion binding;O-acetyltransferase activity;O-acyltransferase activity;transferase activity;transferase activity, transferring acyl groups;transferase activity, transferring acyl gro…	cell part;cytoplasmic part;endoplasmic reticulum membrane;endoplasmic reticulum part;Golgi apparatus;Golgi apparatus part;Golgi membrane;integral to membrane;intracellular membrane-bounded organelle;intracellular organelle;intracellular organelle part;intracellular part;intrinsic to membrane;membrane;membrane part;membrane-bounded organelle;organelle;organelle membrane;organelle part	Ether lipid metabolism;Glycerophospholipid metabolism	Acyltransferase;EF_hand_4	+	10	10	10	29	29	29	59.151	0	74.349	451290000	93	2.21205	0.0144882	-0.681684	-2.29448	Q8NF37;A0A0G2JQ62;A0A0G2JRI7	Q8NF37;A0A0G2JQ62;A0A0G2JRI7	Lysophosphatidylcholine acyltransferase 1	LPCAT1
27.4277	27.5706	27.6365	27.501	27.1784	27.3643	27.5177	27.8887	27.5766	27.5717	27.3855	27.5428		binding;nucleic acid binding;nucleotide binding	cell part;intracellular membrane-bounded organelle;intracellular organelle;intracellular part;membrane-bounded organelle;nucleus;organelle		RRM_1		22	22	1	61.6	61.6	3.8	54.626	0	122.11	3249400000	299	0.722844	0.532445	0.134101	0.686966	A0A0J9YYL3;A0A0J9YVP6;A0A0J9YVR6;E9PQ56;E9PN18;E9PMU7	A0A0J9YYL3;A0A0J9YVP6;A0A0J9YVR6;E9PQ56;E9PN18		PUF60
25.346	24.8331	25.7343	25.6726	25.6439	25.5066	25.0686	25.2315	25.004	24.9045	25.1914	24.4595	aromatic compound catabolic process;catabolic process;cellular aromatic compound metabolic process;cellular catabolic process;cellular metabolic process;cellular process;metabolic process;response to chemical stimulus;response to oxidative stress;response to stimulus;response to stress	arylesterase activity;binding;carboxylic ester hydrolase activity;catalytic activity;cation binding;hydrolase activity;hydrolase activity, acting on ester bonds;identical protein binding;ion binding;metal ion binding;protein binding	cell part;cytoplasmic part;extracellular region;intracellular membrane-bounded organelle;intracellular organelle;intracellular part;lysosome;lytic vacuole;membrane;membrane-bounded organelle;mitochondrion;nucleus;organelle;plasma membrane;vacuole	Aminobenzoate degradation;Bisphenol degradation	Arylesterase		8	8	8	39.8	39.8	39.8	39.396	0	31.051	505590000	108	1.64174	0.0693383	-0.479491	-1.72201	Q15165;J3QT77;A0A0J9YYG4;A0A0J9YXF2;G3XAK4;A0A0J9YXU7;A0A0J9YYJ1	Q15165;J3QT77;A0A0J9YYG4;A0A0J9YXF2;G3XAK4	Serum paraoxonase/arylesterase 2	PON2
28.9013	28.84	28.7819	28.8619	28.5767	28.9494	29.0965	29.1418	28.798	28.9629	28.8816	28.6555		binding;cation binding;ion binding;metal ion binding;nucleic acid binding;nucleotide binding;RNA binding;structural molecule activity;transition metal ion binding;zinc ion binding	cell part;intracellular membrane-bounded organelle;intracellular organelle;intracellular organelle part;intracellular part;membrane;membrane-bounded organelle;nuclear inner membrane;nuclear matrix;nuclear membrane;nuclear part;nucleus;organelle;organelle inner membrane;organelle membrane;organelle part				30	30	30	48.2	48.2	48.2	94.622	0	193.65	7401200000	596	0.546065	0.645416	0.104192	0.542345	P43243;A8MXP9;A0A0R4J2E8;D6REM6;D6R991;B3KM87;H0Y8T4;D6RCM3;D6REK4;D6R8Z5;D6RBK5;Q68E03;D6RB45;D6R9F3;D6RBS2;D6RBI2;D6RE02;D6RIA2;D6RAM9;D6RAY2	P43243;A8MXP9;A0A0R4J2E8;D6REM6;D6R991	Matrin-3	MATR3
23.0162	23.0662	22.1942	21.5727	22.787	22.9324	22.9818	21.7799	22.8272	23.1082	22.9087	22.7922	biosynthetic process;cellular biosynthetic process;cellular macromolecule biosynthetic process;cellular macromolecule metabolic process;cellular metabolic process;cellular nitrogen compound metabolic process;cellular process;macromolecule biosynthetic process;macromolecule metabolic process;metabolic process;nitrogen compound metabolic process;nucleic acid metabolic process;nucleobase-containing …	binding;cation binding;DNA binding;ion binding;metal ion binding;nucleic acid binding;nucleic acid binding transcription factor activity;sequence-specific DNA binding;sequence-specific DNA binding transcription factor activity;transition metal ion binding;zinc ion binding	cell part;intracellular membrane-bounded organelle;intracellular organelle;intracellular organelle part;intracellular part;membrane-bounded organelle;nuclear body;nuclear part;nuclear speck;nucleoplasm part;nucleus;organelle;organelle part		GATA		3	3	2	5.6	5.6	3.7	65.26	0	3.2896	123160000	19	0.176071	0.787772	0.138196	0.335871	Q8WXI9;A0A0U1RRM1;A0A0U1RR30	Q8WXI9;A0A0U1RRM1;A0A0U1RR30	Transcriptional repressor p66-beta	GATAD2B
26.2052	26.0373	26.5596	26.464	26.1402	26.0906	26.087	26.2698	26.1192	25.9973	25.9279	26.1718	catabolic process;cellular catabolic process;cellular macromolecule catabolic process;cellular macromolecule metabolic process;cellular metabolic process;cellular process;cellular protein metabolic process;macromolecule catabolic process;macromolecule metabolic process;macromolecule modification;metabolic process;modification-dependent macromolecule catabolic process;modification-dependent protei…	adenyl nucleotide binding;adenyl ribonucleotide binding;ATP binding;binding;catalytic activity;FAT10 activating enzyme activity;ligase activity;nucleotide binding;purine nucleotide binding;purine ribonucleoside triphosphate binding;purine ribonucleotide binding;ribonucleotide binding;small protein activating enzyme activity	cell part;cytoplasm;intracellular part	Ubiquitin mediated proteolysis	ThiF;UBA_e1_C;UBA_e1_thiolCys;UBACT		24	24	24	34.8	34.8	34.8	117.97	0	100.97	1203900000	179	0.809096	0.47535	-0.153983	-0.769315	A0AVT1;H0Y8S8	A0AVT1	Ubiquitin-like modifier-activating enzyme 6	UBA6
23.4744	23.3243	22.704	23.1433	21.1407	22.8526	22.8316	22.9785	23.5097	22.8179	22.8526	22.7654	axon guidance;chemotaxis;locomotion;response to chemical stimulus;response to external stimulus;response to stimulus;taxis		axon;cell part;cell projection;neuron projection				7	7	7	15.5	15.5	15.5	71.639	0	16.252	146290000	11	0.206691	0.748801	0.186058	0.400104	A0MZ66	A0MZ66	Shootin-1	KIAA1598
23.8421	24.2421	24.5481	24.4133	23.8837	24.0336	23.5533	24.0859	23.7282	23.6867	23.699	23.6101	metabolic process	binding;catalytic activity;cation binding;coenzyme binding;cofactor binding;ion binding;magnesium ion binding;metal ion binding;thiamine pyrophosphate binding;transferase activity;vitamin binding	cell part;integral to membrane;intrinsic to membrane;membrane part		TPP_enzyme_C;TPP_enzyme_M;TPP_enzyme_N		7	7	7	25.2	25.2	25.2	67.867	0	25.538	213080000	57	1.94114	0.0584538	-0.433275	-1.80354	A1L0T0;M0R026;E9PJS0;M0R1B5;E9PL44;M0QZX5	A1L0T0;M0R026;E9PJS0	Acetolactate synthase-like protein	ILVBL
21.9609	22.0735	22.1925	21.9724	21.2401	21.9401	21.7809	21.8322	21.1557	21.5772	21.3361	21.9718		binding;nucleic acid binding;nucleotide binding;RNA binding	cell part;intracellular non-membrane-bounded organelle;intracellular organelle;intracellular organelle part;intracellular part;non-membrane-bounded organelle;nuclear part;nucleolus;organelle;organelle part		RRM_1		1	1	1	4.9	4.9	4.9	48.564	0	7.7026	57304000	27	0.807167	0.33745	-0.287584	-1.00063	P42696;H7C5M1;Q5TCT4;A2A2V2	P42696;H7C5M1;Q5TCT4;A2A2V2	RNA-binding protein 34	RBM34
23.5728	24.0084	24.0807	24.2484	23.7035	23.8483	23.8508	24.2743	23.9141	23.8441	23.6625	23.8234	biological regulation;biosynthetic process;catabolic process;cellular biosynthetic process;cellular catabolic process;cellular macromolecule biosynthetic process;cellular macromolecule catabolic process;cellular macromolecule metabolic process;cellular metabolic process;cellular nitrogen compound metabolic process;cellular process;developmental process;gene silencing;gene silencing by RNA;macromo…	binding;estrogen receptor binding;hormone receptor binding;nuclear hormone receptor binding;protein binding;receptor binding;retinoic acid receptor binding;steroid hormone receptor binding;transcription factor binding	CCR4-NOT complex;cell part;cytoplasmic mRNA processing body;cytoplasmic part;cytosol;intracellular membrane-bounded organelle;intracellular non-membrane-bounded organelle;intracellular organelle;intracellular organelle part;intracellular part;macromolecular complex;membrane;membrane-bounded organelle;microbody;microbody membrane;microbody part;non-membrane-bounded organelle;nuclear part;nucleopla…	RNA degradation	DUF3819;Not1		16	16	16	10.4	10.4	10.4	266.94	0	114.91	247210000	68	0.0414689	0.958317	-0.0154664	-0.0667132	A5YKK6;H3BNB1;H3BT18;H3BTH2;H3BU44;H3BR89;H3BVC9;H3BMH0;A0A0U1RVI1;H3BPF1;H3BMZ2	A5YKK6	CCR4-NOT transcription complex subunit 1	CNOT1
24.8567	25.0469	25.5343	25.0862	25.2168	24.9636	24.8047	25.1842	25.1416	25.0252	24.8485	25.3555	autophagic vacuole assembly;autophagy;catabolic process;cellular catabolic process;cellular component assembly;cellular component assembly at cellular level;cellular component organization;cellular component organization at cellular level;cellular component organization or biogenesis;cellular component organization or biogenesis at cellular level;cellular metabolic process;cellular process;metabo…	binding;lipid binding;phosphatidylethanolamine binding;phospholipid binding	autophagic vacuole;autophagic vacuole membrane;cell part;cytoplasmic part;cytoplasmic vesicle;cytoskeletal part;cytosol;endomembrane system;endosome;intracellular membrane-bounded organelle;intracellular organelle;intracellular organelle part;intracellular part;late endosome;macromolecular complex;membrane;membrane-bounded organelle;microtubule;organelle;organelle membrane;organelle part;protein …		Atg8		3	3	3	24.8	24.8	24.8	14.688	0.00029542	2.8675	675400000	55	0.176366	0.84236	-0.0574652	-0.250588	Q9GZQ8;A6NCE7;H3BTL1;Q9H492;H3BTE7	Q9GZQ8;A6NCE7;H3BTL1	Microtubule-associated proteins 1A/1B light chain 3B;Microtubule-associated proteins 1A/1B light chain 3 beta 2	MAP1LC3B;MAP1LC3B2
25.982	26.1504	25.9843	26.0102	26.1683	26.0055	25.7738	26.2717	26.1481	25.6741	26.1099	26.5024	carbohydrate metabolic process;cellular metabolic process;cellular process;dephosphorylation;metabolic process;phosphate-containing compound metabolic process;phosphorus metabolic process;primary metabolic process	catalytic activity;hydrolase activity;hydrolase activity, acting on ester bonds;phosphatase activity;phosphoglycolate phosphatase activity;phosphoric ester hydrolase activity		Glyoxylate and dicarboxylate metabolism	Hydrolase_6		14	14	14	77.6	77.6	77.6	34.006	0	86.689	1155600000	191	0.0838554	0.921524	0.0298672	0.129224	A6NDG6;H3BV17	A6NDG6	Phosphoglycolate phosphatase	PGP
25.7601	25.7291	25.6724	25.5689	25.0778	25.5851	25.6258	26.0247	25.6613	25.8844	25.3136	25.8287	biological regulation;biosynthetic process;cell cycle;cellular biosynthetic process;cellular component organization;cellular component organization at cellular level;cellular component organization or biogenesis;cellular component organization or biogenesis at cellular level;cellular macromolecule biosynthetic process;cellular macromolecule metabolic process;cellular metabolic process;cellular ni…	binding;chromatin binding;nucleic acid binding transcription factor activity;protein binding transcription factor activity;sequence-specific DNA binding transcription factor activity;transcription coactivator activity;transcription cofactor activity;transcription factor binding transcription factor activity	cell body;cell part;chromatin remodeling complex;cytoplasm;cytoplasmic part;histone acetyltransferase complex;histone methyltransferase complex;intracellular membrane-bounded organelle;intracellular organelle;intracellular organelle part;intracellular part;macromolecular complex;membrane-bounded organelle;methyltransferase complex;mitochondrion;MLL1 complex;MLL5-L complex;neuronal cell body;nucle…		Kelch_1		20	20	20	15	15	15	208.73	0	55.18	925150000	137	0.522613	0.562304	0.157502	0.645101	P51610;A6NEM2;H7C1C4;Q9Y5Z7	P51610;A6NEM2	Host cell factor 1;HCF N-terminal chain 1;HCF N-terminal chain 2;HCF N-terminal chain 3;HCF N-terminal chain 4;HCF N-terminal chain 5;HCF N-terminal chain 6;HCF C-terminal chain 1;HCF C-terminal chain 2;HCF C-terminal chain 3;HCF C-terminal chain 4;HCF C-terminal chain 5;HCF C-terminal chain 6	HCFC1
24.221	22.417	24.1955	21.5926	24.0321	24.0556	24.1329	24.7129	24.2238	23.9207	24.2031	24.7363	biological regulation;cell cycle phase;cell cycle process;cell division;cellular component organization;cellular component organization at cellular level;cellular component organization or biogenesis;cellular component organization or biogenesis at cellular level;cellular process;establishment of localization;mitosis;nuclear division;organelle fission;organelle organization;regulation of biologic…	catalytic activity;hydrolase activity;hydrolase activity, acting on acid anhydrides;hydrolase activity, acting on acid anhydrides, in phosphorus-containing anhydrides;motor activity;nucleoside-triphosphatase activity;pyrophosphatase activity	cell part;chromosomal part;condensed chromosome kinetochore;cytoplasm;cytoplasmic dynein complex;cytoplasmic part;cytoskeletal part;dynein complex;intracellular membrane-bounded organelle;intracellular non-membrane-bounded organelle;intracellular organelle;intracellular organelle part;intracellular part;kinetochore;macromolecular complex;membrane;membrane-bounded organelle;microtubule;microtubule…		Tctex-1		3	3	3	52.6	52.6	52.6	13.062	0	16.025	306780000	45	1.04839	0.105051	0.902633	1.55625	P51808;A6NGJ0;F2Z328	P51808;A6NGJ0;F2Z328	Dynein light chain Tctex-type 3	DYNLT3
23.413	23.2945	23.1874	23.733	23.5963	23.6658	23.3457	23.6497	23.5823	23.2516	23.6741	23.7521	biological regulation;cellular component organization;cellular component organization at cellular level;cellular component organization or biogenesis;cellular component organization or biogenesis at cellular level;cellular process;chromosome organization;dosage compensation;dosage compensation, by inactivation of X chromosome;inactivation of X chromosome by DNA methylation;organelle organization;…	adenyl nucleotide binding;adenyl ribonucleotide binding;ATP binding;binding;nucleotide binding;purine nucleotide binding;purine ribonucleoside triphosphate binding;purine ribonucleotide binding;ribonucleotide binding	Barr body;cell part;chromosome;intracellular non-membrane-bounded organelle;intracellular organelle;intracellular organelle part;intracellular part;non-membrane-bounded organelle;nuclear chromosome;nuclear part;organelle;organelle part;sex chromosome;X chromosome		SMC_hinge		11	11	11	7	7	7	226.37	0	6.7662	184820000	47	0.205125	0.824099	0.060922	0.276535	A6NHR9;J3KTL8	A6NHR9;J3KTL8	Structural maintenance of chromosomes flexible hinge domain-containing protein 1	SMCHD1
23.3988	22.8686	24.0062	23.3991	22.7538	23.2316	23.3192	23.214	21.7706	23.4618	23.2096	22.7528	biosynthetic process;cellular biosynthetic process;cellular macromolecule biosynthetic process;cellular macromolecule metabolic process;cellular metabolic process;cellular process;cellular protein metabolic process;macromolecule biosynthetic process;macromolecule metabolic process;metabolic process;primary metabolic process;protein metabolic process;translation	binding;nucleic acid binding;nucleotide binding;RNA binding;structural constituent of ribosome;structural molecule activity	cell part;cytoplasmic part;intracellular non-membrane-bounded organelle;intracellular organelle;intracellular organelle part;intracellular part;large ribosomal subunit;macromolecular complex;mitochondrial large ribosomal subunit;mitochondrial part;non-membrane-bounded organelle;organellar large ribosomal subunit;organelle;organelle part;ribonucleoprotein complex;ribosome		Ribosomal_L23		2	2	2	24.2	24.2	24.2	17.781	0	9.8091	123310000	23	0.480685	0.472843	-0.3217	-0.775933	Q16540;H7C2P7;A6NJD9;A8MVT4;A8MYK1	Q16540;H7C2P7;A6NJD9;A8MVT4;A8MYK1	39S ribosomal protein L23, mitochondrial	MRPL23
22.4064	22.2089	25.3847	25.005	23.744	23.9701	23.6005	22.4668	23.337	23.7993	23.8563	23.4512	cellular metabolic process;cellular process;cofactor metabolic process;metabolic process;quinone cofactor metabolic process	binding;catalytic activity;cation binding;coenzyme binding;cofactor binding;ion binding;metal ion binding;NADP binding;NADPH:quinone reductase activity;nucleotide binding;oxidoreductase activity;oxidoreductase activity, acting on NADH or NADPH;oxidoreductase activity, acting on NADH or NADPH, quinone or similar compound as acceptor;transition metal ion binding;zinc ion binding	cell part;cytoplasmic part;cytosol;intracellular part		ADH_N;ADH_zinc_N		2	2	2	10.3	10.3	10.3	38.696	0.00056243	2.3271	295010000	21	0.273145	0.642532	-0.367989	-0.549141	O95825;A6NMA8;H7C3S0;H7C338;C9K0F7;F8WF64;C9JZK8;H7C3I5;A6NND8;A6NHJ8	O95825;A6NMA8;H7C3S0;H7C338;C9K0F7;F8WF64;C9JZK8;H7C3I5;A6NND8;A6NHJ8	Quinone oxidoreductase-like protein 1	CRYZL1
23.8852	24.0425	23.9468	24.3457	23.4038	24.0093	23.5974	24.0828	23.6729	23.7371	23.8407	24.1411	anatomical structure homeostasis;biological regulation;biosynthetic process;cell cycle phase;cell cycle process;cell proliferation;cellular biosynthetic process;cellular component organization;cellular component organization at cellular level;cellular component organization or biogenesis;cellular component organization or biogenesis at cellular level;cellular macromolecule biosynthetic process;ce…	3'-5' exonuclease activity;4 iron, 4 sulfur cluster binding;binding;catalytic activity;cation binding;chromatin binding;DNA binding;DNA polymerase activity;DNA-directed DNA polymerase activity;exonuclease activity;hydrolase activity;hydrolase activity, acting on ester bonds;ion binding;iron-sulfur cluster binding;metal cluster binding;metal ion binding;nuclease activity;nucleic acid binding;nucle…	alpha DNA polymerase:primase complex;cell part;chromosomal part;cytoplasm;envelope;intracellular membrane-bounded organelle;intracellular non-membrane-bounded organelle;intracellular organelle;intracellular organelle part;intracellular part;macromolecular complex;membrane-bounded organelle;non-membrane-bounded organelle;nuclear chromosome part;nuclear envelope;nuclear matrix;nuclear part;nucleolu…	DNA replication;Purine metabolism;Pyrimidine metabolism	DNA_pol_alpha_N;DNA_pol_B;DNA_pol_B_exo1;zf-DNA_Pol		11	11	11	10.9	10.9	10.9	165.91	0	31.256	256520000	43	0.252921	0.772505	-0.0935678	-0.367475	P09884;A6NMQ1;A0A087WU64	P09884;A6NMQ1;A0A087WU64	DNA polymerase alpha catalytic subunit;DNA polymerase	POLA1
26.334	26.8502	26.4076	26.0799	26.3231	26.2328	26.8252	26.6326	26.5698	26.4275	26.5291	26.5931	biological regulation;cell cycle phase;cell cycle process;cell division;cellular component organization;cellular component organization at cellular level;cellular component organization or biogenesis;cellular component organization or biogenesis at cellular level;cellular process;establishment of localization;G2/M transition of mitotic cell cycle;mitosis;nuclear division;organelle fission;organel…	binding;channel inhibitor activity;channel regulator activity;enzyme binding;enzyme inhibitor activity;enzyme regulator activity;ion channel inhibitor activity;phosphatase binding;phosphatase inhibitor activity;phosphatase regulator activity;potassium channel regulator activity;protein binding;protein phosphatase 2A binding;protein phosphatase binding;protein phosphatase inhibitor activity;protei…	cell part;cytoplasm;intracellular organelle part;intracellular part;nuclear part;nucleoplasm;organelle part		Endosulfine		7	7	7	75.2	75.2	75.2	13.389	0	201.29	1796800000	123	1.05372	0.321689	0.224949	1.02645	O43768;A6NMQ3;Q5T5H1;P56211;H3BQ52;H3BTD3;H3BMD8	O43768;A6NMQ3;Q5T5H1	Alpha-endosulfine	ENSA
27.8245	27.3828	27.4532	27.7027	27.5189	27.2169	27.4855	27.606	27.2832	27.1164	27.2834	27.231	biological regulation;circulatory system process;multicellular organismal process;positive regulation of blood pressure;positive regulation of systemic arterial blood pressure;regulation of anatomical structure size;regulation of biological quality;regulation of blood pressure;regulation of blood vessel size;regulation of tube size;response to chemical stimulus;response to organic substance;respo…		cell part;cytoplasmic part;extracellular region part;extracellular space;intracellular part;perinuclear region of cytoplasm		Armet		10	10	10	48.4	48.4	48.4	20.7	0	49.758	2782600000	219	0.83531	0.434349	-0.18226	-0.845164	P55145;A8K878;H7C2D6	P55145;A8K878	Mesencephalic astrocyte-derived neurotrophic factor	MANF
22.7865	22.9455	23.0077	22.9942	22.7656	22.9967	22.8465	23.0176	23.2212	23.0128	23.1663	23.1872	anatomical structure development;biological regulation;central nervous system development;developmental process;establishment of localization;establishment of RNA localization;mRNA transport;negative regulation of biological process;negative regulation of biosynthetic process;negative regulation of cellular biosynthetic process;negative regulation of cellular macromolecule biosynthetic process;ne…	binding;mRNA binding;nucleic acid binding;RNA binding	cell part;cell projection;cell projection part;cytoplasm;cytoplasmic part;dendritic shaft;dendritic spine;intracellular non-membrane-bounded organelle;intracellular organelle;intracellular organelle part;intracellular part;macromolecular complex;mRNA cap binding complex;neuron projection;neuron spine;neuronal RNA granule;non-membrane-bounded organelle;nuclear part;nucleolus;nucleoplasm;organelle;…		Agenet;FXR1P_C;KH_1		6	5	5	8.8	7.4	7.4	65.821	0	6.6708	129810000	29	1.25131	0.390563	0.159231	0.91669	A8MQB8;G3V0J0;Q06787;A0A087WXI3;G8JLE9;R9WNI0;A0A087WWR6;Q8IXW7	A8MQB8;G3V0J0;Q06787;A0A087WXI3;G8JLE9;R9WNI0	Fragile X mental retardation protein 1	FMR1
27.4067	26.8113	27.3562	27.6776	27.2908	27.1676	27.7219	27.7655	27.7235	27.8383	27.8974	27.9123	biosynthetic process;cellular biosynthetic process;cellular component assembly;cellular component assembly at cellular level;cellular component organization;cellular component organization at cellular level;cellular component organization or biogenesis;cellular component organization or biogenesis at cellular level;cellular macromolecular complex assembly;cellular macromolecular complex subunit o…	binding;histone pre-mRNA DCP binding;nucleic acid binding;RNA binding	catalytic step 2 spliceosome;cell part;cytoplasmic part;cytosol;histone pre-mRNA 3'end processing complex;intracellular organelle part;intracellular part;macromolecular complex;nuclear part;nucleoplasm;organelle part;ribonucleoprotein complex;small nuclear ribonucleoprotein complex;spliceosomal complex;U1 snRNP;U12-type spliceosomal complex;U2 snRNP;U7 snRNP	Spliceosome;Systemic lupus erythematosus	LSM	+	6	6	6	25	25	25	24.61	0	18.861	3640400000	156	2.80151	0.0123894	0.524795	2.36126	P14678;P63162;J3QLE5;A8MT02;J3KRY3;S4R3P3	P14678;P63162;J3QLE5;A8MT02;J3KRY3;S4R3P3	Small nuclear ribonucleoprotein-associated proteins B and B;Small nuclear ribonucleoprotein-associated protein N	SNRPB;SNRPN
23.6843	23.9653	24.096	24.5283	23.2676	23.8173	23.3306	23.3748	23.1362	23.5821	23.2716	23.1083	biological regulation;cellular component organization;cellular component organization at cellular level;cellular component organization or biogenesis;cellular component organization or biogenesis at cellular level;cellular membrane organization;cellular process;cellular response to stimulus;endocytosis;establishment of localization;establishment of protein localization;intracellular signal transd…	binding;catalytic activity;GTP binding;GTPase activity;guanyl nucleotide binding;guanyl ribonucleotide binding;hydrolase activity;hydrolase activity, acting on acid anhydrides;hydrolase activity, acting on acid anhydrides, in phosphorus-containing anhydrides;nucleoside-triphosphatase activity;nucleotide binding;purine nucleotide binding;purine ribonucleoside triphosphate binding;purine ribonucleo…	cell part;cell projection;cytoplasmic membrane-bounded vesicle;cytoplasmic part;cytoplasmic vesicle;cytoplasmic vesicle membrane;cytoplasmic vesicle part;early endosome;endocytic vesicle;endocytic vesicle membrane;endosome;Golgi apparatus;intracellular membrane-bounded organelle;intracellular organelle;intracellular organelle part;intracellular part;membrane;membrane-bounded organelle;membrane-bo…		Ras	+	6	6	6	31.7	31.7	31.7	29.044	0	4.3174	192290000	30	2.00861	0.0273253	-0.592551	-2.06982	Q9BZG1;A8MYQ9;C9JBG0;C9JY26;Q96PJ7;E7ES60;J3QLC6;V9GY61;K7EJW7;K7EIF2;H7C0Y7	Q9BZG1;A8MYQ9;C9JBG0;C9JY26;Q96PJ7;E7ES60	Ras-related protein Rab-34	RAB34
23.716	24.1653	24.5462	24.4432	23.759	23.9336	24.0673	23.998	23.9145	23.9143	23.9084	23.8049	biological regulation;cellular process;cellular response to stimulus;regulation of biological process;regulation of cellular process;response to stimulus;signal transduction	binding;GTP binding;guanyl nucleotide binding;guanyl ribonucleotide binding;nucleotide binding;purine nucleotide binding;purine ribonucleoside triphosphate binding;purine ribonucleotide binding;ribonucleotide binding	cell part;cytoplasm;cytoplasmic part;intracellular membrane-bounded organelle;intracellular organelle;intracellular part;membrane-bounded organelle;mitochondrion;organelle		MMR_HSR1;TGS		7	7	7	24.5	24.5	24.5	40.746	0	15.506	267860000	76	0.515174	0.563904	-0.159308	-0.643759	P55039;A8MZF9;J3QKW7;J3KRL5;J3QR71;J3QRI9;J3QL90;J3QKV7;J3QLF3;J3QQI1	P55039;A8MZF9;J3QKW7;J3KRL5;J3QR71;J3QRI9	Developmentally-regulated GTP-binding protein 2	DRG2
25.3678	24.7603	24.936	25.2533	24.6455	24.6586	24.7721	24.9583	25.0597	25.3611	24.6618	24.3722	biosynthetic process;cellular biosynthetic process;cellular macromolecule metabolic process;cellular metabolic process;cellular nitrogen compound metabolic process;cellular process;establishment of localization;establishment of localization in cell;establishment of RNA localization;intracellular transport;macromolecule metabolic process;metabolic process;mRNA 3'-end processing;mRNA export from nu…	binding;DNA binding;nucleic acid binding;RNA binding	catalytic step 2 spliceosome;cell part;cytoplasmic part;cytosol;intracellular organelle part;intracellular part;macromolecular complex;nuclear body;nuclear matrix;nuclear part;nuclear speck;nucleoplasm;nucleoplasm part;organelle part;ribonucleoprotein complex;spliceosomal complex	mRNA surveillance pathway;RNA transport	PWI		5	5	5	8.8	8.8	8.8	102.33	0	21.591	508120000	62	0.150201	0.841681	-0.072711	-0.252123	Q8IYB3;A9Z1X7;E9PCT1;M0R088;M0R1E7;M0QXG5	Q8IYB3;A9Z1X7;E9PCT1;M0R088	Serine/arginine repetitive matrix protein 1	SRRM1
22.6413	22.4114	23.0383	22.8322	22.2518	22.6849	22.6537	23.0712	22.6288	22.721	22.6356	22.8711	cellular component organization;cellular component organization or biogenesis;cellular membrane organization;cellular process;endocytosis;endosome transport;establishment of localization;establishment of localization in cell;establishment of protein localization;intracellular protein transport;intracellular transport;membrane invagination;membrane organization;protein transport;transport;vesicle-…		cell part;cytoplasmic part;cytosol;early endosome;endosome;intracellular;intracellular membrane-bounded organelle;intracellular organelle;intracellular part;membrane;membrane-bounded organelle;organelle		GAT;VHS		5	5	5	16.1	16.1	16.1	53.818	0	51.051	121000000	56	0.400649	0.673522	0.12023	0.509395	O60784;B0QY01;Q6UW50;F8WAW7;F8WE29;F8WBB0;H7BYN7;V9GYF4;B0QY02;F8WB30;V9GZ68	O60784;B0QY01;Q6UW50	Target of Myb protein 1	TOM1
27.8088	28.0412	28.1457	28.3245	27.6393	27.9852	27.9328	28.1805	27.8784	28.044	27.8005	27.9362	biological regulation;cellular component assembly;cellular component assembly at cellular level;cellular component organization;cellular component organization at cellular level;cellular component organization or biogenesis;cellular component organization or biogenesis at cellular level;cellular macromolecular complex assembly;cellular macromolecular complex subunit organization;cellular process;…	binding;nucleic acid binding;RNA binding;translation factor activity, nucleic acid binding;translation initiation factor activity	cell part;cytoplasmic part;eukaryotic 43S preinitiation complex;eukaryotic 48S preinitiation complex;eukaryotic translation initiation factor 3 complex;intracellular part;macromolecular complex;protein complex;ribonucleoprotein complex;translation preinitiation complex		Paf67		29	29	29	54.8	54.8	54.8	66.726	0	274.04	4437000000	392	0.0944243	0.917625	-0.0287304	-0.134832	Q9Y262;B0QY89;B0QY90;C9JHP4;C9K0Q7;H7C3A0;H0Y7E6	Q9Y262;B0QY89;B0QY90	Eukaryotic translation initiation factor 3 subunit L	EIF3L
24.4752	22.3226	24.8475	24.9838	24.4094	24.2496	24.2031	23.928	23.8034	23.4262	23.3918	23.2435	adrenal gland development;aging;anatomical structure development;anatomical structure morphogenesis;anion transport;apoptosis;axon regeneration;axonogenesis;behavior;behavioral response to pain;biological regulation;biosynthetic process;cell death;cell migration;cell motility;cell part morphogenesis;cell projection morphogenesis;cell projection organization;cell proliferation;cellular biosyntheti…	androgen binding;benzodiazepine receptor activity;binding;cholesterol binding;hormone binding;lipid binding;molecular transducer activity;neurotransmitter binding;neurotransmitter receptor activity;receptor activity;signal transducer activity;signaling receptor activity;steroid binding;sterol binding	cell part;cytoplasmic part;integral to membrane;intracellular organelle part;intracellular part;intrinsic to membrane;membrane;membrane part;mitochondrial membrane;mitochondrial outer membrane;mitochondrial part;organelle membrane;organelle outer membrane;organelle part;outer membrane	Neuroactive ligand-receptor interaction	TspO_MBR		3	3	3	36.4	36.4	36.4	11.896	0	9.1759	225080000	59	0.65047	0.30589	-0.54869	-1.04928	B1AH87;P30536	B1AH87;P30536	Translocator protein	TSPO
25.2142	25.2239	24.8876	25.4392	25.452	25.1378	25.4166	25.6846	25.4474	25.3655	25.2326	25.0657	anaphase-promoting complex-dependent proteasomal ubiquitin-dependent protein catabolic process;antigen processing and presentation;antigen processing and presentation of exogenous antigen;antigen processing and presentation of exogenous peptide antigen;antigen processing and presentation of exogenous peptide antigen via MHC class I;antigen processing and presentation of exogenous peptide antigen …		actin cytoskeleton;cell part;cytoplasmic part;cytoskeleton;cytosol;intermediate filament cytoskeleton;intracellular non-membrane-bounded organelle;intracellular organelle;intracellular organelle part;intracellular part;macromolecular complex;non-membrane-bounded organelle;nuclear part;nucleoplasm;organelle;organelle part;proteasome regulatory particle;protein complex		Ank;Ank_2		6	6	6	37.2	37.2	37.2	24.428	0	10.837	660720000	98	0.578532	0.560669	0.142959	0.64753	O75832;B1AJY5;B1AJY7;B1AJY6	O75832;B1AJY5;B1AJY7	26S proteasome non-ATPase regulatory subunit 10	PSMD10
28.4448	28.5579	29.1003	28.6488	28.5925	28.4045	28.3247	28.8833	28.3812	28.4211	28.558	28.5821	actin cytoskeleton organization;actin filament-based process;cellular component organization;cellular component organization at cellular level;cellular component organization or biogenesis;cellular component organization or biogenesis at cellular level;cellular process;cytoskeleton organization;organelle organization		cell part;cytoplasmic part;cytoskeletal part;F-actin capping protein complex;intracellular organelle part;intracellular part;macromolecular complex;organelle part;protein complex;WASH complex		F_actin_cap_B		21	21	3	74.6	74.6	8.8	29.295	0	129.77	6289400000	333	0.332409	0.727523	-0.0997321	-0.431119	B1AK87;B1AK88	B1AK87;B1AK88		CAPZB
26.3422	26.2733	27.3262	26.6296	26.4634	26.2868	26.27	26.4623	26.1108	26.2775	26.3105	26.4973	biological regulation;cell migration;cell motility;cell proliferation;cellular component movement;cellular component organization;cellular component organization or biogenesis;cellular process;locomotion;macromolecule metabolic process;metabolic process;neuromuscular junction development;positive regulation of biological process;positive regulation of catabolic process;positive regulation of cell…	binding;catalytic activity;cation binding;endopeptidase activity;epidermal growth factor binding;growth factor binding;hormone binding;hydrolase activity;ion binding;metal ion binding;metalloendopeptidase activity;metallopeptidase activity;peptidase activity;peptidase activity, acting on L-amino acid peptides;protein binding	cell part;cell surface;cytoplasmic part;cytosol;intracellular membrane-bounded organelle;intracellular organelle;intracellular part;membrane-bounded organelle;mitochondrion;organelle		Peptidase_M16;Peptidase_M16_C		24	24	24	26.3	26.3	26.3	131.57	0	57.789	1482000000	208	0.675915	0.433149	-0.23219	-0.848366	O43847;B1AKJ5;A0A087WYK8;G3V1R5;F5H7V1;H0Y5G9	O43847;B1AKJ5;A0A087WYK8;G3V1R5;F5H7V1	Nardilysin	NRD1
25.1731	25.3891	25.2083	25.3338	25.1504	24.5203	24.9655	24.8859	24.6745	24.923	25.0652	24.6899	cellular metabolic process;cellular nitrogen compound metabolic process;cellular process;drug metabolic process;heterocycle metabolic process;metabolic process;nitrogen compound metabolic process;nucleobase-containing compound metabolic process;nucleobase-containing small molecule interconversion;nucleobase-containing small molecule metabolic process;nucleoside phosphate metabolic process;nucleot…	adenyl nucleotide binding;adenyl ribonucleotide binding;ATP binding;binding;catalytic activity;guanylate kinase activity;kinase activity;nucleobase-containing compound kinase activity;nucleotide binding;nucleotide kinase activity;phosphotransferase activity, phosphate group as acceptor;purine nucleotide binding;purine ribonucleoside triphosphate binding;purine ribonucleotide binding;ribonucleotid…	cell part;cytoplasmic part;cytosol;intracellular part	Purine metabolism	Guanylate_kin		5	5	5	36	36	36	21.725	0	26.536	557060000	63	1.01729	0.291769	-0.261854	-1.07955	Q16774;B1ANH5;B1ANH0;B1ANG9;B1ANH6;B1ANH2;B1ANH3	Q16774;B1ANH5;B1ANH0;B1ANG9;B1ANH6;B1ANH2;B1ANH3	Guanylate kinase	GUK1
23.9266	24.4327	24.8964	24.5045	24.2615	24.3246	24.2174	24.5433	24.472	24.2837	24.2008	24.4961	apoptosis;biological regulation;catabolic process;cell death;cellular catabolic process;cellular macromolecule catabolic process;cellular macromolecule metabolic process;cellular metabolic process;cellular process;cytoplasmic sequestering of NF-kappaB;cytoplasmic sequestering of protein;cytoplasmic sequestering of transcription factor;death;macromolecule catabolic process;macromolecule metabolic …	binding;enzyme binding;enzyme regulator activity;heat shock protein binding;kinase binding;kinase regulator activity;protein binding;protein kinase binding;protein kinase regulator activity;small conjugating protein binding;ubiquitin binding;ubiquitin protein ligase binding	CD95 death-inducing signaling complex;Cdc48p-Npl4p-Ufd1p AAA ATPase complex;cell part;cytoplasmic part;cytosol;death-inducing signaling complex;endoplasmic reticulum part;envelope;intracellular membrane-bounded organelle;intracellular organelle;intracellular organelle part;intracellular part;macromolecular complex;membrane part;membrane-bounded organelle;nuclear envelope;nuclear part;nucleus;orga…		UBX		8	8	8	14.6	14.6	14.6	73.953	0	26.471	342020000	66	0.0551481	0.945725	-0.022171	-0.0908428	Q9UNN5;B1ANM7;B3KT28	Q9UNN5;B1ANM7;B3KT28	FAS-associated factor 1	FAF1
27.5896	27.7054	27.4946	27.6395	27.5138	27.6228	27.6693	27.7922	27.6469	27.6468	27.5859	27.6478	biological regulation;biosynthetic process;blood coagulation;catabolic process;cellular biosynthetic process;cellular catabolic process;cellular macromolecule biosynthetic process;cellular macromolecule catabolic process;cellular macromolecule metabolic process;cellular metabolic process;cellular nitrogen compound metabolic process;cellular process;cellular protein metabolic process;coagulation;h…	binding;mRNA binding;nucleic acid binding;nucleotide binding;poly(A) RNA binding;poly(U) RNA binding;poly-purine tract binding;poly-pyrimidine tract binding;RNA binding;single-stranded RNA binding	cell part;cytoplasmic part;intracellular membrane-bounded organelle;intracellular non-membrane-bounded organelle;intracellular organelle;intracellular part;macromolecular complex;membrane-bounded organelle;non-membrane-bounded organelle;nucleus;organelle;ribonucleoprotein complex;RNA granule;stress granule	mRNA surveillance pathway;RNA degradation;RNA transport	PABP;RRM_1		30	19	1	41.8	25.9	1.7	70.782	0	59.857	3555300000	209	0.883973	0.686399	0.0705293	0.493803	Q13310;B1ANR0;B1ANR1;H0YCC8;H0YEQ8;H0YER0;P0CB38	Q13310;B1ANR0	Polyadenylate-binding protein 4;Polyadenylate-binding protein	PABPC4
25.2489	22.6237	26.818	26.2407	25.7453	25.3788	25.3544	25.5624	24.9704	25.5347	25.3054	24.8492	activation of immune response;biological regulation;calcium ion homeostasis;cation homeostasis;cellular calcium ion homeostasis;cellular cation homeostasis;cellular chemical homeostasis;cellular divalent inorganic cation homeostasis;cellular homeostasis;cellular ion homeostasis;cellular metal ion homeostasis;cellular process;chemical homeostasis;complement activation;complement activation, classi…	enzyme inhibitor activity;enzyme regulator activity	anchored to membrane;apical plasma membrane;cell part;cell surface;extracellular region;integral to membrane;integral to plasma membrane;intrinsic to membrane;intrinsic to plasma membrane;membrane part;membrane raft;plasma membrane part	Complement and coagulation cascades;Hematopoietic cell lineage;Viral myocarditis	Sushi		8	8	8	20.7	20.7	20.7	41.4	0	12.856	629310000	54	0.0469016	0.933681	-0.0798279	-0.113242	P08174;H3BLV0;B1AP13;H7BY55;B1AP15	P08174;H3BLV0;B1AP13;H7BY55;B1AP15	Complement decay-accelerating factor	CD55
23.9372	23.9345	24.1279	24.0709	24.1443	24.1439	23.7759	23.4646	23.7045	24.1001	23.8992	22.9632	alcohol metabolic process;biological regulation;cell differentiation;cellular component assembly;cellular component organization;cellular component organization or biogenesis;cellular developmental process;cellular lipid metabolic process;cellular metabolic process;cellular process;chemical homeostasis;cholesterol efflux;cholesterol esterification;cholesterol homeostasis;cholesterol metabolic pro…	binding;carboxylic acid binding;catalytic activity;cholesterol binding;cholesterol O-acyltransferase activity;coenzyme binding;cofactor binding;fatty acid binding;fatty-acyl-CoA binding;lipid binding;monocarboxylic acid binding;O-acyltransferase activity;steroid binding;sterol binding;sterol O-acyltransferase activity;transferase activity;transferase activity, transferring acyl groups;transferase…	cell part;cytoplasmic part;endoplasmic reticulum membrane;endoplasmic reticulum part;integral to membrane;intracellular organelle part;intracellular part;intrinsic to membrane;membrane;membrane part;organelle membrane;organelle part	Steroid biosynthesis	MBOAT		3	3	3	8.4	8.4	8.4	64.734	0	4.2353	203790000	24	1.45963	0.110341	-0.408508	-1.52854	P35610;B1APM4	P35610;B1APM4	Sterol O-acyltransferase 1	SOAT1
31.7626	32.3319	30.5484	31.3336	32.1382	31.7082	31.8162	31.2958	31.3973	31.6636	31.4724	30.8737	biological regulation;cell migration;cell motility;cellular component assembly;cellular component assembly at cellular level;cellular component movement;cellular component organization;cellular component organization at cellular level;cellular component organization or biogenesis;cellular component organization or biogenesis at cellular level;cellular macromolecular complex assembly;cellular macr…	binding;DNA binding;nucleic acid binding	cell part;chromosomal part;extrinsic to membrane;extrinsic to plasma membrane;intracellular membrane-bounded organelle;intracellular organelle;intracellular organelle part;intracellular part;macromolecular complex;membrane part;membrane-bounded organelle;nucleosome;nucleus;organelle;organelle part;plasma membrane part;protein-DNA complex	Systemic lupus erythematosus	Histone		10	10	3	55.6	55.6	9.5	13.892	0	91.599	52986000000	351	0.323731	0.639265	-0.217293	-0.553715	Q93079;Q99879;Q99877;Q5QNW6;P58876;O60814;P62807;P57053;B2R4S9;U3KQK0;Q99880;Q96A08	Q93079;Q99879;Q99877;Q5QNW6;P58876;O60814;P62807;P57053;B2R4S9;U3KQK0;Q99880	Histone H2B type 1-H;Histone H2B type 1-M;Histone H2B type 1-N;Histone H2B type 2-F;Histone H2B type 1-D;Histone H2B type 1-K;Histone H2B type 1-C/E/F/G/I;Histone H2B type F-S;Histone H2B;Histone H2B type 1-L	HIST1H2BH;HIST1H2BM;HIST1H2BN;HIST2H2BF;HIST1H2BD;HIST1H2BK;HIST1H2BC;H2BFS;HIST1H2BI;HIST1H2BL
30.1214	30.653	30.3725	30.2368	30.3771	29.9995	30.0581	30.4796	30.1472	30.404	30.4045	29.9923		binding;nucleic acid binding;nucleotide binding	cell part;intracellular part;macromolecular complex;ribonucleoprotein complex		RRM_1		19	19	2	63.7	63.7	9.2	28.916	0	116.78	19224000000	465	0.140432	0.874386	-0.0457913	-0.202676	G3V4W0;B4DY08;B2R5W2;G3V4C1;G3V251;G3V5X6;G3V3K6;G3V2D6	G3V4W0;B4DY08;B2R5W2;G3V4C1;G3V251;G3V5X6;G3V3K6;G3V2D6		HNRNPC
23.7708	23.9633	24.3991	24.2748	24.051	23.6969	23.9252	24.0782	23.4179	23.67	23.981	24.1763	anatomical structure development;anatomical structure formation involved in morphogenesis;angiogenesis;apoptosis;biological regulation;biosynthetic process;cell activation;cell death;cell development;cell differentiation;cell recognition;cell surface receptor linked signaling pathway;cellular biosynthetic process;cellular developmental process;cellular macromolecule biosynthetic process;cellular …	binding;catalytic activity;cation binding;demethylase activity;dioxygenase activity;histone demethylase activity;histone demethylase activity (H3-R2 specific);histone demethylase activity (H4-R3 specific);identical protein binding;ion binding;iron ion binding;metal ion binding;nucleic acid binding;oxidoreductase activity;oxidoreductase activity, acting on paired donors, with incorporation or redu…	cell part;intracellular non-membrane-bounded organelle;intracellular organelle;intracellular organelle part;intracellular part;membrane;non-membrane-bounded organelle;nuclear part;nucleolus;nucleoplasm;organelle;organelle part;plasma membrane		JmjC		6	6	6	23.1	23.1	23.1	46.461	0	40.971	253760000	27	0.432736	0.615225	-0.151228	-0.579812	Q6NYC1;B2WTI3;B2WTI4;K7EJU9	Q6NYC1;B2WTI3;B2WTI4;K7EJU9	Bifunctional arginine demethylase and lysyl-hydroxylase JMJD6	JMJD6
23.6176	19.89	24.2415	24.0884	23.5065	23.4122	23.3225	23.4963	23.5039	23.3748	23.2333	23.3556	amine biosynthetic process;amine catabolic process;amine metabolic process;biological regulation;biosynthetic process;branched chain family amino acid biosynthetic process;branched chain family amino acid catabolic process;branched chain family amino acid metabolic process;carboxylic acid biosynthetic process;carboxylic acid catabolic process;carboxylic acid metabolic process;catabolic process;ce…	branched-chain-amino-acid transaminase activity;catalytic activity;L-isoleucine transaminase activity;L-leucine transaminase activity;L-valine transaminase activity;transaminase activity;transferase activity;transferase activity, transferring nitrogenous groups	cell part;cytoplasmic part;intracellular membrane-bounded organelle;intracellular organelle;intracellular organelle lumen;intracellular organelle part;intracellular part;membrane-bounded organelle;membrane-enclosed lumen;mitochondrial matrix;mitochondrial part;mitochondrion;organelle;organelle lumen;organelle part	Pantothenate and CoA biosynthesis;Valine, leucine and isoleucine biosynthesis;Valine, leucine and isoleucine degradation	Aminotran_4		5	5	5	20.2	20.2	20.2	44.287	0	5.4285	176970000	17	0.149763	0.788353	0.255008	0.334464	O15382;B3KSI3;M0QXF9;M0QZ10;M0QZP4;M0R2K7	O15382;B3KSI3;M0QXF9;M0QZ10;M0QZP4	Branched-chain-amino-acid aminotransferase, mitochondrial;Branched-chain-amino-acid aminotransferase	BCAT2
22.6158	22.7107	22.607	23.0781	22.3278	22.6838	22.8299	23.3922	22.5888	22.924	22.6724	22.9505	biological regulation;biosynthetic process;cell proliferation;cellular biosynthetic process;cellular component organization;cellular component organization at cellular level;cellular component organization or biogenesis;cellular component organization or biogenesis at cellular level;cellular macromolecule biosynthetic process;cellular macromolecule metabolic process;cellular metabolic process;cel…	binding;chromatin binding	cell part;chromatin remodeling complex;chromosomal part;H4/H2A histone acetyltransferase complex;histone acetyltransferase complex;histone deacetylase complex;intracellular membrane-bounded organelle;intracellular organelle;intracellular organelle part;intracellular part;macromolecular complex;membrane-bounded organelle;NuA4 histone acetyltransferase complex;nuclear chromosome part;nuclear part;n…		MRG;Tudor-knot		5	4	4	14.6	11.3	11.3	41.473	0	5.4096	114410000	26	0.760753	0.407336	0.222431	0.883478	Q9UBU8;H0YMJ0;H0YLJ3;B3KTM8;H0YM21;H0YNE0;H0YLV1;H0YMT8	Q9UBU8;H0YMJ0;H0YLJ3;B3KTM8;H0YM21;H0YNE0	Mortality factor 4-like protein 1	MORF4L1
26.2198	26.6847	26.0587	26.5681	25.7637	26.0652	26.2545	26.3785	26.2417	26.3936	26.0049	26.3766	actin cytoskeleton organization;actin filament-based process;actomyosin structure organization;anatomical structure development;biological regulation;cellular component organization;cellular component organization at cellular level;cellular component organization or biogenesis;cellular component organization or biogenesis at cellular level;cellular process;cellular response to abiotic stimulus;ce…	actin binding;binding;cytoskeletal protein binding;protein binding	actin filament bundle;actomyosin;cell junction;cell part;cell-cell junction;cytoskeletal part;intracellular organelle part;intracellular part;organelle part;stress fiber		Calponin;CH		11	11	10	38.8	38.8	38.8	33.697	0	212.48	1348600000	130	0.119633	0.885975	0.048281	0.190637	Q99439;B4DDF4;B4DUT8;A0A087X271;A0A087X1X5;H3BVI6;K7ES69;A0A087WV51;H3BQH0	Q99439;B4DDF4;B4DUT8;A0A087X271;A0A087X1X5;H3BVI6;K7ES69	Calponin-2;Calponin	CNN2
24.7397	24.6896	24.3087	24.078	23.9593	24.3506	24.1716	24.4494	24.1276	23.7894	23.9312	23.9182	anatomical structure development;cell development;cellular developmental process;cellular process;developmental process;stem cell development	binding;nucleic acid binding;nucleotide binding;poly(U) RNA binding;poly-pyrimidine tract binding;RNA binding;single-stranded RNA binding	cell part;cytoplasm;intracellular part;macromolecular complex;polysome;ribonucleoprotein complex	mRNA surveillance pathway	RRM_1		5	5	1	22.6	22.6	3	35.196	0	5.7004	290180000	35	0.993988	0.274917	-0.289755	-1.11179	Q96DH6;B4DHE8;B4DM51	Q96DH6;B4DHE8	RNA-binding protein Musashi homolog 2	MSI2
22.237	22.5503	22.3496	22.1188	22.2571	21.8388	22.3286	22.227	22.5023	22.2926	22.459	22.2814			cell part;cytoplasm;intracellular part				3	3	3	8.9	8.9	8.9	57.47	0	10.124	79710000	31	0.56037	0.600028	0.12319	0.595939	Q96SY0;H3BRY6;B4DVT3;B4DJL6	Q96SY0;H3BRY6;B4DVT3;B4DJL6	von Willebrand factor A domain-containing protein 9	VWA9
29.0697	28.6063	29.2418	29.2093	28.8843	28.9262	28.7266	28.6883	28.402	28.3704	28.7455	28.5583	acetyl-CoA catabolic process;acetyl-CoA metabolic process;carbohydrate metabolic process;catabolic process;cellular carbohydrate metabolic process;cellular catabolic process;cellular metabolic process;cellular process;coenzyme catabolic process;coenzyme metabolic process;cofactor catabolic process;cofactor metabolic process;metabolic process;primary metabolic process;small molecule metabolic proc…	catalytic activity;citrate (Si)-synthase activity;transferase activity;transferase activity, transferring acyl groups;transferase activity, transferring acyl groups, acyl groups converted into alkyl on transfer	cell part;cytoplasmic part;intracellular membrane-bounded organelle;intracellular organelle;intracellular organelle lumen;intracellular organelle part;intracellular part;membrane-bounded organelle;membrane-enclosed lumen;mitochondrial matrix;mitochondrial part;mitochondrion;organelle;organelle lumen;organelle part	Citrate cycle (TCA cycle);Glyoxylate and dicarboxylate metabolism	Citrate_synt	+	23	23	22	59.9	59.9	57.9	51.712	0	87.268	5955200000	300	2.21219	0.0485688	-0.407772	-1.87143	O75390;B4DJV2;A0A0C4DGI3;F8VRI6;H0YH82;F8VPF9;F8VPA1;F8W1S4;F8VRP1;F8VX68;F8W4S1;H0YIC4;F8VZK9;F8VX07;F8VTT8;F8VWQ5;F8VR34;F8W642;F8VU34	O75390;B4DJV2;A0A0C4DGI3	Citrate synthase, mitochondrial;Citrate synthase	CS
25.2108	25.4938	25.983	26.1634	25.7	25.5819	24.9177	25.0106	24.3518	24.7484	24.8709	23.9324	anatomical structure development;anatomical structure morphogenesis;biological regulation;bradykinin catabolic process;calcitonin catabolic process;catabolic process;cellular catabolic process;cellular hormone metabolic process;cellular metabolic process;cellular process;developmental process;ear development;embryonic digit morphogenesis;embryonic morphogenesis;endocrine process;endothelin matura…	binding;catalytic activity;cation binding;endopeptidase activity;hormone binding;hydrolase activity;ion binding;metal ion binding;metalloendopeptidase activity;metallopeptidase activity;peptidase activity;peptidase activity, acting on L-amino acid peptides;peptide binding;peptide hormone binding	cell part;clathrin-coated vesicle;coated vesicle;cytoplasmic membrane-bounded vesicle;cytoplasmic part;cytoplasmic vesicle;early endosome;endosomal part;endosome;external side of plasma membrane;integral to membrane;intracellular membrane-bounded organelle;intracellular organelle;intracellular organelle part;intracellular part;intrinsic to endosome membrane;intrinsic to membrane;intrinsic to orga…		Peptidase_M13;Peptidase_M13_N	+	14	14	14	29	29	29	87.163	0	27.309	540230000	85	3.12205	0.000761905	-1.05018	-3.28098	P42892;B4DKB2;E9PJG1	P42892;B4DKB2	Endothelin-converting enzyme 1	ECE1
27.569	27.6465	27.7078	27.6208	27.6251	27.4777	27.4394	27.2924	27.3124	27.3271	27.3195	26.7482	alcohol biosynthetic process;alcohol metabolic process;amine catabolic process;amine metabolic process;biosynthetic process;carbohydrate biosynthetic process;carbohydrate metabolic process;carboxylic acid catabolic process;carboxylic acid metabolic process;catabolic process;cellular amine metabolic process;cellular amino acid catabolic process;cellular amino acid metabolic process;cellular biosyn…	carboxylic acid transmembrane transporter activity;dicarboxylic acid transmembrane transporter activity;organic acid transmembrane transporter activity;structural constituent of ribosome;structural molecule activity;substrate-specific transmembrane transporter activity;substrate-specific transporter activity;transmembrane transporter activity;transporter activity	cell part;cytoplasmic part;integral to membrane;intracellular membrane-bounded organelle;intracellular non-membrane-bounded organelle;intracellular organelle;intracellular organelle part;intracellular part;intrinsic to membrane;macromolecular complex;membrane;membrane part;membrane-bounded organelle;mitochondrial inner membrane;mitochondrial membrane;mitochondrial part;mitochondrion;non-membrane-…	Proximal tubule bicarbonate reclamation	Mito_carr;Ribosomal_L12		12	12	1	38.9	38.9	1.8	48.099	0	167.39	2600300000	165	2.23337	0.060214	-0.367993	-1.79069	B4DLN1;Q9UBX3;F6QW41;I3L1E8	B4DLN1
23.9606	24.1413	24.553	24.2362	24.293	24.374	24.9913	23.9055	24.555	24.5608	24.7534	23.7331	antigen processing and presentation;antigen processing and presentation of exogenous antigen;antigen processing and presentation of exogenous peptide antigen;antigen processing and presentation of exogenous peptide antigen via MHC class I;antigen processing and presentation of exogenous peptide antigen via MHC class I, TAP-dependent;antigen processing and presentation of peptide antigen;antigen p…	binding;ribonucleoprotein binding;ribosome binding	cell part;cytoplasmic part;endoplasmic reticulum;endoplasmic reticulum membrane;endoplasmic reticulum part;integral to endoplasmic reticulum membrane;integral to membrane;integral to organelle membrane;intracellular membrane-bounded organelle;intracellular organelle;intracellular organelle part;intracellular part;intrinsic to endoplasmic reticulum membrane;intrinsic to membrane;intrinsic to organ…	Phagosome;Protein export;Protein processing in endoplasmic reticulum;Vibrio cholerae infection	Plug_translocon;SecY		4	4	4	11.1	11.1	11.1	52.264	0	5.0518	291670000	40	0.312536	0.686075	0.156833	0.494324	P61619;B4DR61;Q9H9S3;H7C1Q9;C9JXC6;H7C069;A6NK38;F2Z2C7;A6NIF9;C9JJV4;F8W776;Q8TC24	P61619;B4DR61	Protein transport protein Sec61 subunit alpha isoform 1	SEC61A1
25.126	25.2335	25.3497	25.4037	25.1149	25.2289	25.2167	25.5116	25.4457	25.1619	25.3851	25.308	biological regulation;cellular component disassembly;cellular component disassembly at cellular level;cellular component disassembly involved in apoptosis;cellular component organization;cellular component organization at cellular level;cellular component organization or biogenesis;cellular component organization or biogenesis at cellular level;cellular macromolecule metabolic process;cellular me…	adenyl nucleotide binding;adenyl ribonucleotide binding;ATP binding;binding;catalytic activity;cation binding;ion binding;kinase activity;metal ion binding;nucleotide binding;phosphotransferase activity, alcohol group as acceptor;protein kinase activity;protein serine/threonine kinase activity;purine nucleotide binding;purine ribonucleoside triphosphate binding;purine ribonucleotide binding;ribon…	cell part;cytoplasmic part;cytosol;intracellular organelle part;intracellular part;membrane;nuclear part;nucleoplasm;organelle part		Pkinase		11	11	6	49	49	35.2	45.835	0	40.223	658400000	125	0.661095	0.63988	0.0953906	0.552663	B4DR80;Q9Y6E0;H0Y630;Q5JV98;Q5JV99	B4DR80;Q9Y6E0;H0Y630	Serine/threonine-protein kinase 24;Serine/threonine-protein kinase 24 36 kDa subunit;Serine/threonine-protein kinase 24 12 kDa subunit	STK24
28.7393	28.6529	28.9687	28.7085	28.3876	28.5548	28.7162	28.622	28.4094	28.3958	28.46	28.637	amine biosynthetic process;amine metabolic process;amino acid salvage;aspartate family amino acid biosynthetic process;aspartate family amino acid metabolic process;biosynthetic process;carboxylic acid biosynthetic process;carboxylic acid metabolic process;cellular amine metabolic process;cellular amino acid biosynthetic process;cellular amino acid metabolic process;cellular biogenic amine metabo…	catalytic activity;phosphorylase activity;purine-nucleoside phosphorylase activity;S-methyl-5-thioadenosine phosphorylase activity;transferase activity;transferase activity, transferring glycosyl groups;transferase activity, transferring hexosyl groups;transferase activity, transferring pentosyl groups	cell part;cytoplasm;cytoplasmic part;cytosol;intracellular membrane-bounded organelle;intracellular organelle;intracellular part;membrane-bounded organelle;nucleus;organelle	Cysteine and methionine metabolism	PNP_UDP_1		16	16	16	70	70	70	31.236	0	149.12	6354700000	339	0.671706	0.556208	-0.128575	-0.653823	Q13126;B4DUC8;J3QSB7;F2Z2F3;F8WES2;J3KRN1	Q13126;B4DUC8;J3QSB7	S-methyl-5-thioadenosine phosphorylase;Purine nucleoside phosphorylase	MTAP
25.7348	25.6188	25.4818	25.7403	25.5842	25.9121	25.6678	25.8353	25.848	25.9269	25.9922	25.714	anatomical structure development;apoptosis;biological regulation;cell death;cell differentiation;cellular developmental process;cellular process;death;developmental process;muscle organ development;muscle structure development;negative regulation of biological process;negative regulation of biosynthetic process;negative regulation of cellular biosynthetic process;negative regulation of cellular m…	binding;G-quadruplex RNA binding;mRNA 3'-UTR binding;mRNA binding;nucleic acid binding;RNA binding	cell part;contractile fiber part;costamere;cytoplasm;cytoplasmic part;intracellular membrane-bounded organelle;intracellular non-membrane-bounded organelle;intracellular organelle;intracellular organelle part;intracellular part;macromolecular complex;membrane-bounded organelle;non-membrane-bounded organelle;nuclear part;nucleolus;nucleus;organelle;organelle part;polysome;ribonucleoprotein complex		Agenet;FXR1P_C;KH_1		11	11	9	20.9	20.9	18.4	69.72	0	31.461	925510000	102	1.07535	0.432914	0.152058	0.848182	P51114;B4DXZ6;E9PFF5;E7EU85;C9JZE0;C9JY20;C9JAJ4;C9IZ22;H7C4S4	P51114;B4DXZ6;E9PFF5;E7EU85	Fragile X mental retardation syndrome-related protein 1	FXR1
23.5248	23.8446	23.6786	23.2919	23.5327	23.5834	23.3481	23.5981	23.4959	23.7786	23.3512	23.9387	biological regulation;cellular component disassembly;cellular component disassembly at cellular level;cellular component disassembly involved in apoptosis;cellular component organization;cellular component organization at cellular level;cellular component organization or biogenesis;cellular component organization or biogenesis at cellular level;cellular localization;cellular process;establishment…	adenyl nucleotide binding;adenyl ribonucleotide binding;ATP binding;binding;catalytic activity;cation binding;ion binding;kinase activity;magnesium ion binding;metal ion binding;nucleotide binding;phosphotransferase activity, alcohol group as acceptor;protein kinase activity;protein serine/threonine kinase activity;purine nucleotide binding;purine ribonucleoside triphosphate binding;purine ribonu…	cell part;cytoplasmic part;cytosol;Golgi apparatus part;Golgi membrane;intracellular organelle part;intracellular part;membrane;organelle membrane;organelle part		Pkinase		9	5	3	29.6	20	13.2	46.528	0	30.255	215740000	52	0.0258879	0.972054	0.0091095	0.0409631	Q9P289;Q8NBY1;B4E0Y9;C9JJV0	Q9P289;Q8NBY1;B4E0Y9	Serine/threonine-protein kinase 26	STK26
25.557	25.619	26.1656	25.5779	25.2075	25.827	25.7171	25.6348	25.5422	25.6789	25.5626	25.5615	biological regulation;cell proliferation;cellular component organization;cellular component organization at cellular level;cellular component organization or biogenesis;cellular component organization or biogenesis at cellular level;cellular localization;cellular macromolecule localization;cellular macromolecule metabolic process;cellular metabolic process;cellular nitrogen compound metabolic pro…		cell part;chromosome;condensed chromosome;intracellular non-membrane-bounded organelle;intracellular organelle;intracellular organelle part;intracellular part;macromolecular complex;non-membrane-bounded organelle;nuclear part;nucleolar part;nucleolus;nucleoplasm;organelle;organelle part;PeBoW complex;preribosome;preribosome, large subunit precursor;protein complex;ribonucleoprotein complex		BRCT;Pescadillo_N		11	11	11	26	26	26	68.002	0	33.496	896440000	101	0.122265	0.889994	-0.0428232	-0.183554	O00541;B5MCF9;B3KXD6;H7C267	O00541;B5MCF9;B3KXD6	Pescadillo homolog	PES1
21.4775	21.6553	20.7326	21.7466	21.975	21.4257	21.9414	22.6359	21.9377	22.0451	22.4697	21.8966	anatomical structure development;ATP-dependent chromatin remodeling;biological regulation;biosynthetic process;blastocyst hatching;cell differentiation;cellular biosynthetic process;cellular component disassembly;cellular component disassembly at cellular level;cellular component organization;cellular component organization at cellular level;cellular component organization or biogenesis;cellular …	protein binding transcription factor activity;transcription coactivator activity;transcription cofactor activity;transcription factor binding transcription factor activity	cell part;chromatin remodeling complex;chromosome;intracellular non-membrane-bounded organelle;intracellular organelle;intracellular organelle part;intracellular part;macromolecular complex;nBAF complex;non-membrane-bounded organelle;npBAF complex;nuclear chromosome;nuclear part;nucleolus;nucleoplasm;organelle;organelle part;protein complex;sex chromosome;SWI/SNF complex;SWI/SNF-type complex;XY b…		SNF5	+	5	5	5	22.3	22.3	22.3	44.141	0	30.542	65942000	14	1.88329	0.0285	0.652284	2.06032	Q12824;B5MCL5;G5E975;C9JTA6;A0A0G2JSE9	Q12824;B5MCL5;G5E975	SWI/SNF-related matrix-associated actin-dependent regulator of chromatin subfamily B member 1	SMARCB1
24.1578	24.4436	24.2795	24.2972	24.1483	23.9336	24.1948	24.8077	24.5361	24.2839	24.5943	24.5594	cell cycle;cell division;cellular process	binding;GTP binding;guanyl nucleotide binding;guanyl ribonucleotide binding;nucleotide binding;purine nucleotide binding;purine ribonucleoside triphosphate binding;purine ribonucleotide binding;ribonucleotide binding	cell cortex part;cell part;cytoplasmic part;cytoskeletal part;intracellular organelle part;intracellular part;macromolecular complex;organelle part;protein complex;septin complex		Septin		10	9	9	23	21.7	21.7	62.944	0	59.175	361670000	74	1.48977	0.176338	0.286006	1.32911	B5ME97;Q9P0V9;E7EW69;E7EX04;C9JEQ7;F5H1F2;F5GYV2;F5H1W3;F8WC85;C9JEW2;C9JNR7	B5ME97;Q9P0V9;E7EW69;E7EX04	Septin-10	2010-09-01
22.3464	22.246	21.9907	22.5162	21.9425	22.3639	22.2918	22.3557	22.658	21.9781	22.3499	22.4049	biological regulation;catabolic process;cellular catabolic process;cellular macromolecule catabolic process;cellular macromolecule metabolic process;cellular metabolic process;cellular process;cellular protein metabolic process;cellular response to stimulus;cellular response to stress;ER-associated protein catabolic process;macromolecule catabolic process;macromolecule metabolic process;macromole…	binding;catalytic activity;cation binding;cysteine-type peptidase activity;hydrolase activity;hydrolase activity, acting on ester bonds;ion binding;metal ion binding;peptidase activity;peptidase activity, acting on L-amino acid peptides;small conjugating protein-specific protease activity;thiolester hydrolase activity;transition metal ion binding;ubiquitin thiolesterase activity;ubiquitin-specifi…	cell part;cytoplasmic part;endoplasmic reticulum membrane;endoplasmic reticulum part;integral to membrane;intracellular organelle part;intracellular part;intrinsic to membrane;membrane;membrane part;organelle membrane;organelle part		CS;DUF1872;UCH;zf-MYND		3	3	3	4.2	4.2	4.2	145.65	0	7.7155	77649000	42	0.36695	0.708314	0.105471	0.462343	O94966;E7ESU0;E7EST9;B5MEG5	O94966;E7ESU0;E7EST9;B5MEG5	Ubiquitin carboxyl-terminal hydrolase 19;Ubiquitin carboxyl-terminal hydrolase	USP19
24.1192	24.1618	24.4865	23.7616	23.9277	24.0936	24.0923	24.4065	23.9615	24.5237	24.7877	23.9735		adenyl nucleotide binding;adenyl ribonucleotide binding;ATP binding;ATPase activity;ATPase activity, coupled;ATP-dependent helicase activity;binding;catalytic activity;helicase activity;hydrolase activity;hydrolase activity, acting on acid anhydrides;hydrolase activity, acting on acid anhydrides, in phosphorus-containing anhydrides;nucleic acid binding;nucleoside-triphosphatase activity;nucleotid…	cell part;intracellular membrane-bounded organelle;intracellular organelle;intracellular part;membrane-bounded organelle;nucleus;organelle		DEAD;Helicase_C		11	11	11	16	16	16	89.834	0	34.992	313010000	32	0.573668	0.496946	0.199133	0.739303	Q96GQ7;B7Z6D5;A0A087X059;A0A087WYH5	Q96GQ7;B7Z6D5	Probable ATP-dependent RNA helicase DDX27	DDX27
25.0372	25.4191	25.523	24.8969	24.8336	25.0792	24.9682	25.3895	25.0618	25.3347	24.9881	25.1655	establishment of localization;establishment of localization in cell;establishment of protein localization;intracellular transport;protein transport;transport	binding;enzyme binding;GTPase binding;protein binding;Ran GTPase binding;Ras GTPase binding;small GTPase binding	cell part;cytoplasm;intracellular membrane-bounded organelle;intracellular organelle;intracellular part;membrane-bounded organelle;nucleus;organelle		Ran_BP1		10	10	10	26.1	26.1	26.1	60.209	0	46.702	683460000	83	0.0521979	0.951645	0.0197824	0.0840335	Q9H6Z4;B7Z7F3;K7EIJ4;K7EN31;K7ENJ2;K7EID7;K7ENB9;K7EPW1;K7EMH9;K7ESQ0;K7EMT3	Q9H6Z4;B7Z7F3	Ran-binding protein 3	RANBP3
22.9022	22.6928	23.1896	22.8628	22.4309	22.9366	22.942	22.8169	22.7626	22.7888	23.0902	22.8001			cell part;centrosome;cytoplasmic part;cytoskeletal part;gamma-tubulin complex;gamma-tubulin large complex;gamma-tubulin ring complex;intracellular non-membrane-bounded organelle;intracellular organelle;intracellular organelle part;intracellular part;macromolecular complex;microtubule organizing center;microtubule organizing center part;non-membrane-bounded organelle;organelle;organelle part;prote…		MOZART2		4	4	4	43	43	43	16.225	0	15.14	130790000	30	0.0994125	0.915476	0.0309159	0.143073	Q6NZ67;B8ZZ87;Q6P582;H7C173;H7C202;H7BZ50;H7C293	Q6NZ67;B8ZZ87;Q6P582;H7C173;H7C202;H7BZ50	Mitotic-spindle organizing protein 2B;Mitotic-spindle organizing protein 2A	MZT2B;MZT2A
25.2718	24.8065	25.2655	25.727	25.2116	25.3453	25.1845	25.5806	25.1835	25.2835	25.4285	24.9917	amine metabolic process;carboxylic acid metabolic process;cellular amine metabolic process;cellular amino acid metabolic process;cellular ketone metabolic process;cellular metabolic process;cellular nitrogen compound metabolic process;cellular process;glutamine family amino acid metabolic process;glutamine metabolic process;metabolic process;nitrogen compound metabolic process;organic acid metabo…	catalytic activity;glutaminase activity;hydrolase activity;hydrolase activity, acting on carbon-nitrogen (but not peptide) bonds;hydrolase activity, acting on carbon-nitrogen (but not peptide) bonds, in linear amides			Glutaminase		7	4	4	58	25.4	25.4	18.634	0	70.027	528040000	65	0.00958229	0.98939	0.00411733	0.0166823	B8ZZA8;B8ZZC5	B8ZZA8;B8ZZC5		GLS
25.7944	26.3278	26.2404	25.9133	25.8793	21.9044	26.0464	25.9829	25.9717	25.9474	26.1971	21.8882	anatomical structure development;biological regulation;cell surface receptor linked signaling pathway;cellular component organization;cellular component organization at cellular level;cellular component organization or biogenesis;cellular component organization or biogenesis at cellular level;cellular localization;cellular macromolecule localization;cellular macromolecule metabolic process;cellul…	acid-amino acid ligase activity;catalytic activity;ligase activity;ligase activity, forming carbon-nitrogen bonds;small conjugating protein ligase activity;SUMO ligase activity	cell part;cell projection;cytoplasm;dendrite;intracellular organelle part;intracellular part;macromolecular complex;membrane;membrane part;neuron projection;nuclear body;nuclear membrane;nuclear part;nuclear pore;nuclear speck;nucleoplasm part;organelle membrane;organelle part;PML body;pore complex;protein complex;synapse	RNA transport	Rad60-SLD;ubiquitin		4	4	4	43.6	43.6	43.6	11.557	0	7.7546	1027700000	52	0.00149109	0.998719	-0.00431124	-0.00399606	P63165;B8ZZN6;B8ZZJ0;B8ZZ67;B9A032	P63165;B8ZZN6;B8ZZJ0;B8ZZ67;B9A032	Small ubiquitin-related modifier 1	SUMO1
27.4417	27.8765	27.4795	27.0168	29.4406	28.9762	28.71	28.1554	29.0437	29.2806	28.1235	28.997	biosynthetic process;cellular biosynthetic process;cellular macromolecule biosynthetic process;cellular macromolecule metabolic process;cellular metabolic process;cellular nitrogen compound metabolic process;cellular process;macromolecule biosynthetic process;macromolecule metabolic process;metabolic process;nitrogen compound metabolic process;nucleic acid metabolic process;nucleobase-containing …		cell part;cytoplasm;intracellular membrane-bounded organelle;intracellular organelle;intracellular part;membrane-bounded organelle;nucleus;organelle		Prothymosin		6	6	6	35.1	35.1	35.1	12.203	0	323.31	6718800000	184	0.819109	0.203795	0.679806	1.26365	P06454;B8ZZQ6;B8ZZA1;B8ZZW7;H7C2N1;A0A087WUT1	P06454;B8ZZQ6;B8ZZA1;B8ZZW7;H7C2N1;A0A087WUT1	Prothymosin alpha;Prothymosin alpha, N-terminally processed;Thymosin alpha-1	PTMA
24.7464	25.0698	25.7999	25.6065	24.7636	24.8999	25.0405	25.2094	24.9605	25.0913	24.9595	25.0549	catabolic process;cell cycle;cell division;cellular catabolic process;cellular component assembly;cellular component assembly at cellular level;cellular component organization;cellular component organization at cellular level;cellular component organization or biogenesis;cellular component organization or biogenesis at cellular level;cellular macromolecular complex assembly;cellular macromolecula…	binding;catalytic activity;cation binding;hydrolase activity;hydrolase activity, acting on ester bonds;ion binding;metal ion binding;thiolester hydrolase activity;transition metal ion binding;ubiquitin thiolesterase activity;zinc ion binding	cell part;intracellular organelle part;intracellular part;macromolecular complex;nuclear part;organelle part;ribonucleoprotein complex;spliceosomal complex	Spliceosome	UCH;zf-UBP		12	12	12	30.6	30.6	30.6	65.38	0	37.63	563970000	128	0.20519	0.790582	-0.0949987	-0.330377	Q53GS9;B9A018;A0A087X1B2;A0A087WW31;C9J0X5;C9JIU2;F8WC91	Q53GS9;B9A018;A0A087X1B2	U4/U6.U5 tri-snRNP-associated protein 2	USP39
26.9859	26.6851	26.2476	26.3277	26.5912	26.9862	25.7765	25.0042	25.4958	25.7112	25.3985	24.0592	biological regulation;calcium ion homeostasis;cation homeostasis;cellular calcium ion homeostasis;cellular cation homeostasis;cellular chemical homeostasis;cellular divalent inorganic cation homeostasis;cellular homeostasis;cellular ion homeostasis;cellular metal ion homeostasis;cellular process;chemical homeostasis;divalent inorganic cation homeostasis;homeostatic process;ion homeostasis;metal i…		cell part;cytoplasmic part;integral to membrane;intracellular organelle part;intracellular part;intrinsic to membrane;membrane;membrane part;mitochondrial inner membrane;mitochondrial membrane;mitochondrial part;organelle inner membrane;organelle membrane;organelle part		Mitofilin	+	20	20	20	31.5	31.5	31.5	83.677	0	56.376	1031200000	147	3.13627	0.000592593	-1.39637	-3.56853	Q16891;B9A067;C9J406;H7C463;A0A087WYS0;D6RAW4	Q16891;B9A067;C9J406;H7C463	MICOS complex subunit MIC60	IMMT
23.5662	23.6626	23.1567	24.0197	23.384	23.5939	23.7008	23.8728	23.5516	23.2565	23.1635	23.8536	biosynthetic process;cellular biosynthetic process;cellular macromolecule biosynthetic process;cellular macromolecule metabolic process;cellular metabolic process;cellular nitrogen compound metabolic process;cellular process;macromolecule biosynthetic process;macromolecule metabolic process;metabolic process;nitrogen compound metabolic process;nucleic acid metabolic process;nucleobase-containing …	binding;catalytic activity;cation binding;DNA binding;DNA-directed RNA polymerase activity;ion binding;metal ion binding;nucleic acid binding;nucleotidyltransferase activity;RNA polymerase activity;transferase activity;transferase activity, transferring phosphorus-containing groups;transition metal ion binding;zinc ion binding	cell part;DNA-directed RNA polymerase complex;DNA-directed RNA polymerase I complex;intracellular membrane-bounded organelle;intracellular organelle;intracellular organelle part;intracellular part;macromolecular complex;membrane-bounded organelle;nuclear DNA-directed RNA polymerase complex;nuclear part;nucleolar part;nucleoplasm;nucleus;organelle;organelle part;protein complex;RNA polymerase comp…	Purine metabolism;Pyrimidine metabolism;RNA polymerase	RNA_pol_Rpb1_1;RNA_pol_Rpb1_2;RNA_pol_Rpb1_3;RNA_pol_Rpb1_4;RNA_pol_Rpb1_5		9	9	9	9.9	9.9	9.9	194.81	0	39.08	184120000	40	0.0051929	0.995765	0.00260035	0.0096221	O95602;B9ZVN9	O95602;B9ZVN9	DNA-directed RNA polymerase I subunit RPA1;DNA-directed RNA polymerase	POLR1A
20.7723	20.9789	22.0904	22.2947	21.3764	21.5149	21.7394	21.877	21.4188	21.6971	21.5905	21.2663		binding;nucleic acid binding;nucleotide binding;RNA binding					2	2	2	2.8	2.8	2.8	118.1	0	4.0582	54478000	26	0.138122	0.838575	0.0935802	0.259091	Q8IXT5;B9ZVT1;E5RJW8;E5RHG1;E5RJ83;E5RJV8	Q8IXT5;B9ZVT1;E5RJW8;E5RHG1;E5RJ83;E5RJV8	RNA-binding protein 12B	RBM12B
22.8917	23.0167	23.1724	23.1943	23.0762	22.4198	23.0275	23.1352	23.307	23.0795	22.9406	23.1246	biological regulation;cellular macromolecule metabolic process;cellular metabolic process;cellular nitrogen compound metabolic process;cellular process;macromolecule metabolic process;metabolic process;mRNA metabolic process;mRNA processing;nitrogen compound metabolic process;nucleic acid metabolic process;nucleobase-containing compound metabolic process;positive regulation of biological process;…	binding;mRNA binding;nucleic acid binding;nucleotide binding;RNA binding	cell part;intracellular membrane-bounded organelle;intracellular organelle;intracellular part;macromolecular complex;membrane-bounded organelle;nucleus;organelle;ribonucleoprotein complex				6	5	5	16.8	15.5	15.5	60.082	0	18.33	131390000	26	0.527773	0.583185	0.140571	0.617458	Q8WVV9;C9IYN3;D6W592;B7WPG3;H7BXH8;C9JJZ7	Q8WVV9;C9IYN3;D6W592;B7WPG3;H7BXH8	Heterogeneous nuclear ribonucleoprotein L-like	HNRNPLL;HNRPLL
25.2571	24.9296	26.1863	25.9612	24.7232	25.473	24.882	25.1191	24.7211	24.707	24.8028	24.4091	activation of signaling protein activity involved in unfolded protein response;biological regulation;biosynthetic process;cellular biosynthetic process;cellular macromolecule biosynthetic process;cellular macromolecule metabolic process;cellular metabolic process;cellular process;cellular protein metabolic process;cotranslational protein targeting to membrane;establishment of localization;establi…		cell part;cytoplasmic part;endoplasmic reticulum;endoplasmic reticulum membrane;endoplasmic reticulum part;integral to membrane;intracellular membrane-bounded organelle;intracellular organelle;intracellular organelle part;intracellular part;intrinsic to membrane;membrane;membrane part;membrane-bounded organelle;organelle;organelle membrane;organelle part	Protein processing in endoplasmic reticulum	TRAP_alpha		4	4	4	21.7	21.7	21.7	32.235	0	22.119	444890000	48	1.55508	0.0527048	-0.648223	-1.84073	P43307;C9J3L8;C9J5W0;E9PAL7;C9IZQ1	P43307;C9J3L8;C9J5W0;E9PAL7;C9IZQ1	Translocon-associated protein subunit alpha	SSR1
26.9233	27.1612	27.3602	27.108	26.5597	26.5819	27.0784	27.2529	27.0651	27.1435	26.9282	27.0356	anatomical structure development;biological regulation;calcium ion transport;cation transport;cellular chemical homeostasis;cellular homeostasis;cellular ion homeostasis;cellular process;cellular response to stimulus;chemical homeostasis;developmental process;divalent inorganic cation transport;divalent metal ion transport;establishment of localization;heart development;homeostatic process;intrac…	binding;calcium channel regulator activity;calcium ion binding;cation binding;channel regulator activity;ion binding;ion channel binding;metal ion binding;protein binding;receptor binding	cell part;contractile fiber part;cytoplasmic part;cytosol;endoplasmic reticulum;endoplasmic reticulum membrane;endoplasmic reticulum part;intracellular membrane-bounded organelle;intracellular organelle;intracellular organelle part;intracellular part;membrane;membrane part;membrane-bounded organelle;organelle;organelle membrane;organelle part;plasma membrane part;sarcoplasmic reticulum;sarcoplasm…		EF_hand_5		12	12	12	63.1	63.1	63.1	21.676	0	39.948	2288300000	153	0.447298	0.630685	0.134879	0.562728	P30626;C9J0K6;B4DHQ6	P30626;C9J0K6;B4DHQ6	Sorcin	SRI
25.9798	26.1111	26.007	26.1963	25.7741	25.9909	25.9677	26.3181	26.1957	26.0338	26.0387	25.7654	biological regulation;biosynthetic process;cellular biosynthetic process;cellular macromolecule biosynthetic process;cellular macromolecule metabolic process;cellular metabolic process;cellular nitrogen compound metabolic process;cellular process;cellular response to stimulus;cellular response to stress;DNA metabolic process;DNA repair;macromolecule biosynthetic process;macromolecule metabolic pr…	binding;catalytic activity;cation binding;chromatin binding;DNA binding;DNA-directed RNA polymerase activity;ion binding;metal ion binding;nucleic acid binding;nucleoside binding;nucleotidyltransferase activity;ribonucleoside binding;RNA polymerase activity;transferase activity;transferase activity, transferring phosphorus-containing groups	cell part;DNA-directed RNA polymerase complex;DNA-directed RNA polymerase II, core complex;intracellular membrane-bounded organelle;intracellular organelle;intracellular organelle part;intracellular part;macromolecular complex;membrane-bounded organelle;nuclear DNA-directed RNA polymerase complex;nuclear part;nucleoplasm part;nucleus;organelle;organelle part;protein complex;RNA polymerase complex	Huntington's disease;Purine metabolism;Pyrimidine metabolism;RNA polymerase	RNA_pol_Rpb2_1;RNA_pol_Rpb2_2;RNA_pol_Rpb2_3;RNA_pol_Rpb2_4;RNA_pol_Rpb2_5;RNA_pol_Rpb2_6;RNA_pol_Rpb2_7		20	20	20	23.1	23.1	23.1	133.9	0	67.802	1099200000	103	0.177296	0.860748	0.0433623	0.219959	P30876;C9J4M6;C9J2Y9	P30876;C9J4M6;C9J2Y9	DNA-directed RNA polymerase II subunit RPB2;DNA-directed RNA polymerase	POLR2B
24.6839	24.5459	24.728	24.7482	24.5648	24.2668	24.4452	24.6504	24.5151	24.4555	24.4982	24.5292	alanyl-tRNA aminoacylation;amine metabolic process;amino acid activation;carboxylic acid metabolic process;cellular amine metabolic process;cellular amino acid metabolic process;cellular ketone metabolic process;cellular macromolecule metabolic process;cellular metabolic process;cellular nitrogen compound metabolic process;cellular process;macromolecule metabolic process;metabolic process;ncRNA m…	adenyl nucleotide binding;adenyl ribonucleotide binding;alanine-tRNA ligase activity;aminoacyl-tRNA ligase activity;ATP binding;binding;catalytic activity;cation binding;ion binding;ligase activity;ligase activity, forming aminoacyl-tRNA and related compounds;ligase activity, forming carbon-oxygen bonds;metal ion binding;nucleic acid binding;nucleotide binding;purine nucleotide binding;purine rib…	cell part;cytoplasm;intracellular part		tRNA_SAD;tRNA-synt_2c		7	7	7	25.1	25.1	25.1	55.065	0	39.644	388250000	79	0.430593	0.738721	-0.0739832	-0.413336	C9J5N1;Q9BTE6;L7N2F4;K7N799;K7EQ85;H7C054	C9J5N1;Q9BTE6	Alanyl-tRNA editing protein Aarsd1	PTGES3L-AARSD1;AARSD1
24.6243	24.3647	24.9978	24.5633	24.6312	24.358	24.401	24.6812	24.5324	24.4342	24.6195	24.7542					DUF1151		6	6	6	53.6	53.6	53.6	14.943	0	30.413	434090000	53	0.0631938	0.94556	-0.0194756	-0.0921716	C9J6N5;C9JQ40;C9JW51;Q9H098;C9J3Q3;X6RET8;C9JP05;C9JYP1;C9J6Y8;F8WCJ2	C9J6N5;C9JQ40;C9JW51;Q9H098;C9J3Q3;X6RET8;C9JP05	Protein FAM107B	FAM107B
24.1023	24.1409	22.9773	23.2478	24.0698	23.8899	23.7244	24.2876	24.1218	24.4683	24.2261	24.1242	biological regulation;cellular process;cellular response to chemical stimulus;cellular response to dsRNA;cellular response to exogenous dsRNA;cellular response to organic substance;cellular response to stimulus;defense response;defense response to virus;immune effector process;immune response;immune system process;innate immune response;multi-organism process;negative regulation of biological pro…	binding;catalytic activity;cation binding;ion binding;metal ion binding;NAD+ ADP-ribosyltransferase activity;nucleic acid binding;RNA binding;transferase activity;transferase activity, transferring glycosyl groups;transferase activity, transferring pentosyl groups;transition metal ion binding;zinc ion binding	cell part;cytoplasm;cytoplasmic part;Golgi apparatus;intracellular membrane-bounded organelle;intracellular organelle;intracellular part;membrane;membrane-bounded organelle;nucleus;organelle;plasma membrane		PARP		9	9	9	11.3	11.3	11.3	101.43	0	44.456	298740000	32	1.02513	0.196303	0.420746	1.28395	Q7Z2W4;C9J6P4;H7C5K1	Q7Z2W4;C9J6P4	Zinc finger CCCH-type antiviral protein 1	ZC3HAV1
25.3801	22.8356	25.3145	24.9699	25.0546	24.7468	25.3154	24.619	24.9034	24.8782	24.9064	24.6457	anatomical structure development;brain development;cation transport;cellular metabolic process;cellular process;copper ion transport;developmental process;establishment of localization;generation of precursor metabolites and energy;heart development;ion transport;metabolic process;metal ion transport;organ development;transition metal ion transport;transport	binding;cation binding;copper chaperone activity;copper ion binding;ion binding;metal ion binding;metallochaperone activity;transition metal ion binding	cell part;cytoplasm;cytoplasmic part;intracellular organelle part;intracellular part;membrane-enclosed lumen;mitochondrial intermembrane space;mitochondrial part;organelle envelope lumen;organelle part	Oxidative phosphorylation	COX17		3	3	3	66.7	66.7	66.7	6.9151	0	31.094	493310000	61	0.157069	0.793096	0.161074	0.321373	Q14061;C9J8T6;H7C4E5	Q14061;C9J8T6;H7C4E5	Cytochrome c oxidase copper chaperone	COX17
23.5773	23.0032	23.5361	23.5875	23.2624	23.2453	23.2767	23.4085	22.9416	23.1729	23.0883	22.8672	biosynthetic process;cellular biosynthetic process;cellular macromolecule biosynthetic process;cellular macromolecule metabolic process;cellular metabolic process;cellular process;cellular protein metabolic process;cotranslational protein targeting to membrane;establishment of localization;establishment of localization in cell;establishment of protein localization;establishment of protein localiz…		cell part;cytoplasmic part;endoplasmic reticulum part;integral to endoplasmic reticulum membrane;integral to membrane;integral to organelle membrane;intracellular organelle part;intracellular part;intrinsic to endoplasmic reticulum membrane;intrinsic to membrane;intrinsic to organelle membrane;macromolecular complex;membrane part;organelle part;protein complex;Sec61 translocon complex;translocon …	Protein processing in endoplasmic reticulum	TRAP-gamma		1	1	1	7.6	7.6	7.6	21.08	0	3.9928	137400000	15	1.06688	0.296833	-0.24277	-1.06782	Q9UNL2;C9JA28	Q9UNL2;C9JA28	Translocon-associated protein subunit gamma	SSR3
23.5189	24.4958	24.1822	24.0913	23.8727	23.7142	24.1728	24.7531	24.2787	24.1572	23.9858	24.4225	biological regulation;biosynthetic process;cellular biosynthetic process;cellular macromolecule biosynthetic process;cellular macromolecule metabolic process;cellular metabolic process;cellular nitrogen compound metabolic process;cellular process;macromolecule biosynthetic process;macromolecule metabolic process;metabolic process;negative regulation of biological process;negative regulation of bi…	binding;DNA binding;nucleic acid binding;nucleic acid binding transcription factor activity;protein binding transcription factor activity;sequence-specific DNA binding;sequence-specific DNA binding transcription factor activity;transcription cofactor activity;transcription corepressor activity;transcription factor binding transcription factor activity	cell part;intracellular membrane-bounded organelle;intracellular organelle;intracellular part;membrane-bounded organelle;nucleus;organelle		CBFD_NFYB_HMF		5	5	5	26.8	26.8	26.8	22.35	0	19.61	269630000	51	0.960465	0.26628	0.315827	1.12872	Q14919;C9JCC6;E9PNC7;E9PQX9;E9PMW2	Q14919;C9JCC6;E9PNC7;E9PQX9	Dr1-associated corepressor	DRAP1
24.2051	24.7277	23.6317	23.2497	23.8758	23.5783	24.1081	24.098	24.2325	23.9905	24.0555	24.1655	anatomical structure formation involved in morphogenesis;angiogenesis;biological regulation;cell differentiation;cell migration;cell motility;cellular component movement;cellular developmental process;cellular process;developmental process;locomotion;muscle cell migration;positive regulation of biological process;positive regulation of cell migration;positive regulation of cell motility;positive …	binding;carbohydrate binding;glycosaminoglycan binding;heparin binding;pattern binding;polysaccharide binding	cell part;cell surface;cytoplasm;intracellular part;membrane;plasma membrane		WD40		6	6	6	20.3	20.3	20.3	46.75	0	96.649	289260000	51	0.504437	0.503621	0.230311	0.727055	Q13685;C9JG97;C9JEH3;C9JTS3;H7C0R2	Q13685;C9JG97;C9JEH3;C9JTS3	Angio-associated migratory cell protein	AAMP
28.2288	28.239	28.6117	28.977	28.5829	28.2699	28.2951	28.5081	28.3556	28.1822	28.3131	28.4539	activation of caspase activity;activation of caspase activity by cytochrome c;biological regulation;catabolic process;cellular catabolic process;cellular macromolecule catabolic process;cellular macromolecule metabolic process;cellular metabolic process;cellular nitrogen compound metabolic process;cellular process;DNA catabolic process;DNA catabolic process, endonucleolytic;DNA fragmentation invo…	binding;cation binding;electron carrier activity;electron transporter, transferring electrons from CoQH2-cytochrome c reductase complex and cytochrome c oxidase complex activity;heme binding;ion binding;iron ion binding;metal ion binding;tetrapyrrole binding;transition metal ion binding	cell part;cytoplasmic part;cytosol;intracellular membrane-bounded organelle;intracellular organelle;intracellular organelle part;intracellular part;macromolecular complex;membrane;membrane part;membrane-bounded organelle;membrane-enclosed lumen;mitochondrial inner membrane;mitochondrial intermembrane space;mitochondrial membrane;mitochondrial part;mitochondrion;nucleus;organelle;organelle envelop…	Alzheimer's disease;Amyotrophic lateral sclerosis (ALS);Apoptosis;Colorectal cancer;Huntington's disease;ko05152;p53 signaling pathway;Parkinson's disease;Pathways in cancer;Small cell lung cancer;Toxoplasmosis;Viral myocarditis	Cytochrom_C		9	9	7	57.1	57.1	46.7	11.749	0	117.46	5834300000	270	0.482641	0.615632	-0.133554	-0.580204	P99999;C9JFR7	P99999;C9JFR7	Cytochrome c	CYCS
25.0591	25.0623	24.7443	25.3337	24.8884	24.8151	24.9732	24.6395	24.6057	24.834	24.9642	24.3228		binding;nucleotide binding	cell part;cytoplasmic part;intracellular non-membrane-bounded organelle;intracellular organelle;intracellular organelle part;intracellular part;macromolecular complex;mitochondrial part;mitochondrial ribosome;non-membrane-bounded organelle;organellar ribosome;organelle;organelle part;ribonucleoprotein complex;ribosome				7	7	7	27.8	27.8	27.8	38.711	0	16.141	414680000	69	1.08861	0.274698	-0.260593	-1.11096	Q9NYK5;C9JG87	Q9NYK5;C9JG87	39S ribosomal protein L39, mitochondrial	MRPL39
22.5237	22.811	22.8283	22.7215	22.3381	22.4573	22.9771	23.0373	22.3997	22.0741	22.4663	22.9761	anatomical structure formation involved in morphogenesis;angiogenesis;biosynthetic process;catabolic process;cell differentiation;cellular aromatic compound metabolic process;cellular biosynthetic process;cellular catabolic process;cellular component organization;cellular component organization at cellular level;cellular component organization or biogenesis;cellular component organization or biog…	binding;catalytic activity;growth factor receptor binding;phosphorylase activity;platelet-derived growth factor receptor binding;protein binding;pyrimidine-nucleoside phosphorylase activity;receptor binding;thymidine phosphorylase activity;transferase activity;transferase activity, transferring glycosyl groups;transferase activity, transferring hexosyl groups;transferase activity, transferring pe…	cell part;cytoplasmic part;cytosol;intracellular part	Bladder cancer;Drug metabolism - other enzymes;Pyrimidine metabolism	Glycos_trans_3N;Glycos_transf_3;PYNP_C		3	3	3	10.2	10.2	10.2	49.955	0	7.6861	99754000	38	0.084427	0.911987	0.0417703	0.147996	P19971;C9JGI3	P19971;C9JGI3	Thymidine phosphorylase	TYMP
27.2464	27.0786	27.5833	27.2208	27.0854	26.9367	27.1221	27.3258	26.7614	26.9745	27.1638	27.3283	macromolecule metabolic process;metabolic process;primary metabolic process;protein metabolic process;proteolysis	catalytic activity;endopeptidase activity;hydrolase activity;peptidase activity;peptidase activity, acting on L-amino acid peptides;serine hydrolase activity;serine-type endopeptidase activity;serine-type peptidase activity	cell part;cytoplasm;intracellular organelle part;intracellular part;membrane;nuclear membrane;nuclear part;organelle membrane;organelle part		Peptidase_S9		20	20	20	48.2	48.2	48.2	81.224	0	123.97	2390900000	263	0.262334	0.780461	-0.0792074	-0.349032	P13798;C9JIF9;H7C1U0;H7C393;C9JLK2;F8WEH5;H0YFE5	P13798;C9JIF9	Acylamino-acid-releasing enzyme	APEH
25.6038	24.8008	25.3811	25.4777	25.9754	25.6654	25.4825	25.6034	25.8138	25.1334	25.3188	25.8024	biological regulation;biosynthetic process;cellular biosynthetic process;cellular macromolecule biosynthetic process;cellular macromolecule metabolic process;cellular metabolic process;cellular nitrogen compound metabolic process;cellular process;cellular response to stimulus;cellular response to stress;DNA metabolic process;DNA repair;macromolecule biosynthetic process;macromolecule metabolic pr…	binding;catalytic activity;cation binding;DNA binding;DNA-directed RNA polymerase activity;ion binding;metal ion binding;nucleic acid binding;nucleotidyltransferase activity;RNA polymerase activity;transferase activity;transferase activity, transferring phosphorus-containing groups;transition metal ion binding;zinc ion binding	cell part;cytoplasm;DNA-directed RNA polymerase complex;DNA-directed RNA polymerase II, core complex;intracellular membrane-bounded organelle;intracellular non-membrane-bounded organelle;intracellular organelle;intracellular organelle part;intracellular part;macromolecular complex;membrane-bounded organelle;non-membrane-bounded organelle;nuclear DNA-directed RNA polymerase complex;nuclear part;nu…	Cytosolic DNA-sensing pathway;Huntington's disease;Purine metabolism;Pyrimidine metabolism;RNA polymerase	RNA_pol_Rpb8		7	7	7	56	56	56	17.143	0	26.944	718400000	79	0.078713	0.916167	0.0416956	0.141772	P52434;C9JLU1	P52434;C9JLU1	DNA-directed RNA polymerases I, II, and III subunit RPABC3	POLR2H
27.4293	27.8579	27.9823	27.8105	27.5715	27.4473	27.917	28.2237	27.9634	28.317	27.8924	27.8746	biosynthetic process;catabolic process;cellular biosynthetic process;cellular catabolic process;cellular component disassembly;cellular component disassembly at cellular level;cellular component organization;cellular component organization at cellular level;cellular component organization or biogenesis;cellular component organization or biogenesis at cellular level;cellular macromolecular complex…	binding;nucleic acid binding;RNA binding;structural constituent of ribosome;structural molecule activity	cell part;cytoplasmic part;cytosolic large ribosomal subunit;intracellular non-membrane-bounded organelle;intracellular organelle;intracellular organelle part;intracellular part;large ribosomal subunit;macromolecular complex;non-membrane-bounded organelle;organelle;organelle part;ribonucleoprotein complex;ribosome	Ribosome	Ribosomal_L24e		9	9	9	41.4	41.4	41.4	17.779	0	29.383	4490200000	121	1.76072	0.102679	0.348215	1.56625	P83731;C9JXB8;C9JNW5	P83731;C9JXB8;C9JNW5	60S ribosomal protein L24	RPL24
24.6391	24.3033	25.3206	25.1352	23.7852	24.3888	24.434	24.4785	24.3533	24.2917	24.4498	24.8304			cell part;intracellular part;macromolecular complex;protein complex;ubiquitin ligase complex		Cullin_binding		7	7	7	28.6	28.6	28.6	30.124	0	52.347	381940000	66	0.203299	0.778758	-0.122426	-0.356279	Q96GG9;C9JVE2;C9JRU6;C9J0B2;C9JUW4;C9J8R4	Q96GG9;C9JVE2	DCN1-like protein 1;DCN1-like protein	DCUN1D1
24.0646	23.6593	21.6055	24.0752	23.5268	23.4836	21.8003	21.8649	23.7283	23.7911	23.936	23.7757	catabolic process;cellular catabolic process;cellular macromolecule catabolic process;cellular macromolecule metabolic process;cellular metabolic process;cellular process;cellular protein metabolic process;macromolecule catabolic process;macromolecule metabolic process;macromolecule modification;metabolic process;modification-dependent macromolecule catabolic process;modification-dependent protei…	acid-amino acid ligase activity;adenyl nucleotide binding;adenyl ribonucleotide binding;ATP binding;binding;catalytic activity;ligase activity;ligase activity, forming carbon-nitrogen bonds;nucleotide binding;purine nucleotide binding;purine ribonucleoside triphosphate binding;purine ribonucleotide binding;ribonucleotide binding;small conjugating protein ligase activity;ubiquitin-protein ligase a…		Ubiquitin mediated proteolysis	UQ_con		3	3	3	19.7	19.7	19.7	20.655	0	3.5968	212530000	16	0.17956	0.76046	-0.253133	-0.383055	P62256;C9JZG9;C9JZY6;H7C4M9;C9J8Q9	P62256;C9JZG9;C9JZY6;H7C4M9;C9J8Q9	Ubiquitin-conjugating enzyme E2 H	UBE2H
24.307	24.2104	24.671	24.155	24.1084	24.1781	24.0902	24.0803	24.251	24.2253	24.3523	24.5656		binding;calcium ion binding;calcium-dependent protein serine/threonine phosphatase activity;calmodulin binding;catalytic activity;cation binding;hydrolase activity;hydrolase activity, acting on ester bonds;ion binding;metal ion binding;phosphatase activity;phosphoprotein phosphatase activity;phosphoric ester hydrolase activity;protein binding;protein serine/threonine phosphatase activity	calcineurin complex;cell part;cytoplasmic part;cytosol;intracellular part;macromolecular complex;protein complex;protein serine/threonine phosphatase complex	Alzheimer's disease;Amyotrophic lateral sclerosis (ALS);Apoptosis;Axon guidance;B cell receptor signaling pathway;Calcium signaling pathway;ko05152;Long-term potentiation;MAPK signaling pathway;Natural killer cell mediated cytotoxicity;Oocyte meiosis;T cell receptor signaling pathway;VEGF signaling pathway;Wnt signaling pathway	EF_hand_5;efhand		6	6	6	52.4	52.4	52.4	19.3	0	45.657	314990000	64	0.0338878	0.967868	-0.0108423	-0.051091	P63098;F6U1T9;D3YTA9;H7BYZ3;Q96LZ3	P63098;F6U1T9;D3YTA9;H7BYZ3	Calcineurin subunit B type 1	PPP3R1
28.2635	28.6491	27.0718	28.1474	28.3081	28.271	28.6	27.7473	28.5202	28.6756	28.3911	28.2612	biosynthetic process;catabolic process;cellular biosynthetic process;cellular catabolic process;cellular component disassembly;cellular component disassembly at cellular level;cellular component organization;cellular component organization at cellular level;cellular component organization or biogenesis;cellular component organization or biogenesis at cellular level;cellular macromolecular complex…	structural constituent of ribosome;structural molecule activity	cell part;cytoplasmic part;cytosolic large ribosomal subunit;intracellular non-membrane-bounded organelle;intracellular organelle;intracellular organelle part;intracellular part;large ribosomal subunit;macromolecular complex;non-membrane-bounded organelle;organelle;organelle part;ribonucleoprotein complex;ribosome	Ribosome	Ribosomal_L32e		11	11	11	62.2	62.2	62.2	15.86	0	79.167	6570800000	219	0.439321	0.532734	0.247398	0.687346	P62910;D3YTB1;F8W727;D3YTI8	P62910;D3YTB1;F8W727	60S ribosomal protein L32	RPL32
24.58	24.4262	24.512	24.1444	24.1949	24.23	24.552	24.1076	24.443	24.4158	24.3313	24.0288	activation of meiosis involved in egg activation;biological regulation;calcium ion transport;calcium-mediated signaling;cardiac muscle contraction;cation transport;cell communication;cell cycle process;cell surface receptor linked signaling pathway;cell-cell signaling;cellular macromolecule metabolic process;cellular metabolic process;cellular process;cellular protein metabolic process;cellular r…	adenyl nucleotide binding;adenyl ribonucleotide binding;ATP binding;binding;calmodulin-dependent protein kinase activity;catalytic activity;kinase activity;nucleotide binding;phosphotransferase activity, alcohol group as acceptor;protein kinase activity;protein serine/threonine kinase activity;purine nucleotide binding;purine ribonucleoside triphosphate binding;purine ribonucleotide binding;ribon…	axon part;calcium- and calmodulin-dependent protein kinase complex;cell body;cell junction;cell part;cell projection part;cell-cell contact zone;cell-cell junction;cytoplasmic part;cytoplasmic vesicle membrane;cytoplasmic vesicle part;cytoskeletal part;cytosol;endocytic vesicle membrane;endoplasmic reticulum membrane;endoplasmic reticulum part;initial segment;intercalated disc;intracellular organ…	Calcium signaling pathway;ErbB signaling pathway;Gastric acid secretion;Glioma;GnRH signaling pathway;ko05152;Long-term potentiation;Melanogenesis;Neurotrophin signaling pathway;Olfactory transduction;Oocyte meiosis;Phototransduction - fly;Wnt signaling pathway	CaMKII_AD;Pkinase		8	8	6	18.6	18.6	12.4	56.369	0	22.452	375530000	43	0.118568	0.902321	-0.0348721	-0.164808	Q13557;D6R938;E9PBG7;E9PF82;H0Y9C2;Q13554;Q9UQM7;H0Y9J2;H7BXS4;D6RHX9;E9PBE8;E7EQE4;H7BZC6	Q13557;D6R938;E9PBG7;E9PF82;H0Y9C2	Calcium/calmodulin-dependent protein kinase type II subunit delta	CAMK2D
23.543	23.6754	23.5788	23.6765	23.8418	23.9718	23.6752	23.589	23.7681	23.5485	23.4643	23.7962	androgen receptor signaling pathway;biological regulation;biosynthetic process;catabolic process;cell cycle arrest;cell cycle process;cell division;cell proliferation;cellular biosynthetic process;cellular catabolic process;cellular macromolecule catabolic process;cellular macromolecule metabolic process;cellular metabolic process;cellular nitrogen compound metabolic process;cellular process;cell…	adenyl nucleotide binding;adenyl ribonucleotide binding;androgen receptor binding;ATP binding;ATPase activity;ATPase activity, coupled;binding;catalytic activity;cyclin-dependent protein kinase activity;DNA-dependent ATPase activity;hormone receptor binding;hydrolase activity;hydrolase activity, acting on acid anhydrides;hydrolase activity, acting on acid anhydrides, in phosphorus-containing anhy…	cell part;cytoplasmic part;holo TFIIH complex;intracellular membrane-bounded organelle;intracellular organelle;intracellular organelle part;intracellular part;macromolecular complex;membrane-bounded organelle;mitochondrion;nuclear part;nucleoplasm part;nucleus;organelle;organelle part;perinuclear region of cytoplasm;protein complex;transcription factor complex	Basal transcription factors;Cell cycle;Nucleotide excision repair	Pkinase		4	4	4	17.3	17.3	17.3	39.038	0	4.9093	233910000	32	0.394995	0.748561	-0.0743434	-0.401682	P50613;D6RAD4;D6R9G1;D6RFL0;D6RGG9;D6RI01;D6R9Z2;D6RF14;D6RIG9;A0A0D9SFW9;D6REC6	P50613;D6RAD4;D6R9G1	Cyclin-dependent kinase 7	CDK7
26.4397	26.1572	27.1909	26.8038	26.2501	26.4021	26.2433	26.065	26.1322	25.9763	25.7416	25.6254	establishment of localization;establishment of protein localization;protein transport;transport	binding;cation binding;ion binding;metal ion binding	cell part;cytoplasmic part;endoplasmic reticulum membrane;endoplasmic reticulum part;endoplasmic reticulum-Golgi intermediate compartment;endoplasmic reticulum-Golgi intermediate compartment membrane;Golgi apparatus part;Golgi membrane;integral to membrane;intracellular membrane-bounded organelle;intracellular organelle;intracellular organelle part;intracellular part;intrinsic to membrane;membran…	Protein processing in endoplasmic reticulum	Lectin_leg-like	+	12	12	12	44.1	44.1	44.1	40.228	0	28.55	1111200000	95	1.9537	0.0323182	-0.576669	-2.01896	Q12907;D6RBV2;D6RIU4;D6RDX1;D6RBH1	Q12907;D6RBV2;D6RIU4;D6RDX1	Vesicular integral-membrane protein VIP36	LMAN2
25.2566	25.6149	24.7679	25.7987	25.4621	25.3765	25.7055	25.2853	25.7313	25.2558	25.4169	25.6743	anatomical structure development;biological regulation;catabolic process;cell cycle process;cell surface receptor linked signaling pathway;cellular catabolic process;cellular macromolecule catabolic process;cellular macromolecule metabolic process;cellular metabolic process;cellular nitrogen compound metabolic process;cellular process;cellular response to chemical stimulus;cellular response to cy…	binding;nucleic acid binding;RNA binding;RNA cap binding;translation factor activity, nucleic acid binding;translation initiation factor activity	cell part;cytoplasm;cytoplasmic mRNA processing body;cytoplasmic part;cytosol;eukaryotic translation initiation factor 4F complex;intracellular non-membrane-bounded organelle;intracellular organelle;intracellular part;macromolecular complex;mRNA cap binding complex;non-membrane-bounded organelle;organelle;protein complex;ribonucleoprotein complex;RNA cap binding complex;RNA granule;RNAi effector …	Insulin signaling pathway;mTOR signaling pathway;RNA transport	IF4E		7	7	7	40.1	40.1	40.1	25.097	0	22.865	669860000	68	0.342233	0.691018	0.132067	0.489474	P06730;D6RBW1;H0Y8J7;A6NMX2;D6RHE2;H0Y8X3	P06730;D6RBW1;H0Y8J7	Eukaryotic translation initiation factor 4E	EIF4E
23.128	23.7272	22.4955	23.4219	23.5591	23.127	22.6908	22.9586	23.1316	23.1312	23.1401	23.6182	biological regulation;negative regulation of apoptosis;negative regulation of biological process;negative regulation of cell death;negative regulation of cellular process;negative regulation of programmed cell death;regulation of apoptosis;regulation of biological process;regulation of cell death;regulation of cellular process;regulation of programmed cell death	caspase inhibitor activity;caspase regulator activity;cysteine-type endopeptidase inhibitor activity;endopeptidase inhibitor activity;endopeptidase regulator activity;enzyme inhibitor activity;enzyme regulator activity;peptidase inhibitor activity;peptidase regulator activity	cell part;cytoplasm;intracellular part		DUF758		3	3	3	26.5	26.5	26.5	23.257	0	20.956	147880000	32	0.25325	0.737278	-0.131358	-0.414595	D6RCM8;O95379;E5RIJ3	D6RCM8;O95379;E5RIJ3	Tumor necrosis factor alpha-induced protein 8	TNFAIP8
24.3359	24.4723	24.4379	23.2971	24.2311	24.0618	23.9572	24.07	24.2419	24.693	24.5476	24.1998	actin cytoskeleton organization;actin filament-based process;actomyosin structure organization;cellular component organization;cellular component organization at cellular level;cellular component organization or biogenesis;cellular component organization or biogenesis at cellular level;cellular process;cytoskeleton organization;organelle organization	binding;cation binding;ion binding;metal ion binding;transition metal ion binding;zinc ion binding			CH;LIM		11	11	11	15.2	15.2	15.2	121.87	0	35.331	374120000	53	0.292555	0.704338	0.145549	0.465065	Q9UPQ0;D6RD46;E7EPK0;E9PDJ9;H0Y8P3;G5EA03	Q9UPQ0;D6RD46;E7EPK0;E9PDJ9;H0Y8P3;G5EA03	LIM and calponin homology domains-containing protein 1	LIMCH1
24.5302	26.3403	21.2136	23.5471	23.2994	25.0755	25.9927	23.4735	25.6545	26.0259	26.3094	26.0294					NAC		6	1	1	54.1	9.2	9.2	11.802	0	20.543	954390000	44	1.05654	0.0765899	1.57987	1.68954	D6RDG3;H0Y9Y1	D6RDG3;H0Y9Y1	Transcription factor BTF3	BTF3
22.0171	23.6539	23.3664	22.478	23.3134	23.3828	21.9726	23.5725	23.2989	23.8021	23.4344	23.4576	cellular macromolecule metabolic process;cellular metabolic process;cellular nitrogen compound metabolic process;cellular process;cellular protein metabolic process;macromolecule metabolic process;macromolecule modification;metabolic process;mRNA metabolic process;mRNA processing;nitrogen compound metabolic process;nuclear mRNA splicing, via spliceosome;nucleic acid metabolic process;nucleobase-c…	catalytic activity;cis-trans isomerase activity;isomerase activity;peptidyl-prolyl cis-trans isomerase activity	catalytic step 2 spliceosome;cell part;intracellular organelle part;intracellular part;macromolecular complex;nuclear part;organelle part;ribonucleoprotein complex;spliceosomal complex		Pro_isomerase		4	4	4	18.2	18.2	18.2	53.846	0	12.568	191160000	24	0.247355	0.702348	0.221096	0.468142	Q6UX04;D6REK3	Q6UX04;D6REK3	Peptidyl-prolyl cis-trans isomerase CWC27 homolog	CWC27
27.1613	26.6687	27.2183	27.0958	26.8368	26.9553	26.93	27.0451	27.073	27.0147	27.0182	27.2438	cell cycle;cell division;cellular component assembly;cellular component organization;cellular component organization or biogenesis;cellular process;macromolecular complex assembly;macromolecular complex subunit organization;protein complex assembly;protein complex subunit organization;protein heterooligomerization;protein oligomerization	binding;GTP binding;guanyl nucleotide binding;guanyl ribonucleotide binding;nucleotide binding;purine nucleotide binding;purine ribonucleoside triphosphate binding;purine ribonucleotide binding;ribonucleotide binding	actin filament bundle;actomyosin;axon;cell cortex part;cell junction;cell part;cell projection;cell projection part;cytoplasm;cytoplasmic part;cytoskeletal part;dendritic spine;intracellular organelle part;intracellular part;macromolecular complex;neuron projection;neuron spine;organelle part;protein complex;septin complex;stress fiber;synapse		Septin		20	20	13	55.7	55.7	43.4	49.398	0	88.892	2307800000	187	0.2888	0.79085	0.064764	0.330794	Q9NVA2;D6RGI3;D6RER5;D6RDU5;D6RDP1;D6R9Y6;H0Y961;H0Y9G8	Q9NVA2;D6RGI3;D6RER5;D6RDU5	Septin-11	2011-09-01
26.8374	26.9365	26.746	26.899	26.7624	26.8894	26.7623	27.1486	26.9553	26.8834	26.8158	26.8341	activation of signaling protein activity involved in unfolded protein response;antigen processing and presentation;antigen processing and presentation of exogenous antigen;antigen processing and presentation of exogenous peptide antigen;antigen processing and presentation of exogenous peptide antigen via MHC class II;antigen processing and presentation of peptide antigen;antigen processing and pr…		cell part;COPII vesicle coat;cytoplasm;cytoplasmic part;cytoplasmic vesicle part;cytosol;endoplasmic reticulum membrane;endoplasmic reticulum part;intracellular membrane-bounded organelle;intracellular organelle;intracellular organelle part;intracellular part;macromolecular complex;membrane;membrane coat;membrane part;membrane-bounded organelle;organelle;organelle membrane;organelle part;perinucl…	Protein processing in endoplasmic reticulum	WD40		22	22	22	25.5	25.5	25.5	133.01	0	80.832	2082500000	264	0.380414	0.789088	0.054814	0.332877	O94979;D6REX3;D6RHZ5;H7BXG7;H0YAB3;H0Y8V7;H0Y9K1;H0Y9T9;H0Y8W8;H0YAF5	O94979;D6REX3;D6RHZ5;H7BXG7;H0YAB3	Protein transport protein Sec31A	SEC31A
23.8114	24.1839	23.6098	23.8456	23.8332	23.7081	23.4416	23.6601	22.4058	23.6776	23.5686	23.8808	biosynthetic process;cellular aromatic compound metabolic process;cellular biosynthetic process;cellular metabolic compound salvage;cellular metabolic process;cellular nitrogen compound biosynthetic process;cellular nitrogen compound metabolic process;cellular process;heterocycle biosynthetic process;heterocycle metabolic process;metabolic process;nitrogen compound metabolic process;nucleobase me…	adenyl nucleotide binding;adenyl ribonucleotide binding;ATP binding;binding;catalytic activity;deoxycytidine kinase activity;deoxynucleoside kinase activity;drug binding;kinase activity;nucleobase-containing compound kinase activity;nucleoside kinase activity;nucleotide binding;phosphotransferase activity, alcohol group as acceptor;purine nucleotide binding;purine ribonucleoside triphosphate bind…	cell part;cytoplasmic part;cytosol;intracellular membrane-bounded organelle;intracellular organelle;intracellular part;membrane-bounded organelle;nucleus;organelle	Purine metabolism;Pyrimidine metabolism	dNK		5	5	5	30.4	30.4	30.4	30.518	0	10.274	216600000	35	0.931352	0.235341	-0.392873	-1.19382	P27707;D6RFG8;D6RCP9	P27707;D6RFG8;D6RCP9	Deoxycytidine kinase	DCK
23.5515	23.5662	23.4889	23.6951	23.218	23.6018	23.7697	23.9055	23.4434	23.8195	23.5462	23.6809	biological regulation;catabolic process;cellular catabolic process;cellular macromolecule catabolic process;cellular macromolecule metabolic process;cellular metabolic process;cellular nitrogen compound metabolic process;cellular process;exonucleolytic nuclear-transcribed mRNA catabolic process involved in deadenylation-dependent decay;immune response;immune system process;macromolecule catabolic…	3'-5' exonuclease activity;3'-5'-exoribonuclease activity;AU-rich element binding;binding;catalytic activity;exonuclease activity;exonuclease activity, active with either ribo- or deoxyribonucleic acids and producing 5'-phosphomonoesters;exoribonuclease activity;exoribonuclease activity, producing 5'-phosphomonoesters;hydrolase activity;hydrolase activity, acting on ester bonds;nuclease activity;…	cell part;cytoplasmic part;cytosol;exosome (RNase complex);intracellular membrane-bounded organelle;intracellular non-membrane-bounded organelle;intracellular organelle;intracellular organelle part;intracellular part;macromolecular complex;membrane-bounded organelle;non-membrane-bounded organelle;nuclear exosome (RNase complex);nuclear part;nucleolus;nucleus;organelle;organelle part;protein compl…	RNA degradation	RNase_PH;RNase_PH_C		4	4	2	11.2	11.2	6.2	48.948	0	9.6225	195220000	28	0.983353	0.407573	0.17396	0.88196	Q06265;D6RIY6;D6R905;D6RA17;D6RAP4	Q06265;D6RIY6;D6R905;D6RA17	Exosome complex component RRP45	EXOSC9
26.0319	25.8108	25.2039	24.9024	25.881	25.4745	25.5922	25.6436	25.4715	25.5628	25.0035	25.3997	biological regulation;cation homeostasis;cation transport;cellular cation homeostasis;cellular chemical homeostasis;cellular copper ion homeostasis;cellular homeostasis;cellular ion homeostasis;cellular process;chemical homeostasis;copper ion homeostasis;copper ion transport;establishment of localization;homeostatic process;ion homeostasis;ion transport;metal ion transport;regulation of biologica…	binding;cation binding;copper chaperone activity;copper ion binding;ion binding;metal ion binding;metallochaperone activity;transition metal ion binding	cell part;cytoplasmic part;cytosol;intracellular part	Mineral absorption	HMA		5	5	5	47.1	47.1	47.1	7.4016	0	8.7531	718070000	68	0.211688	0.781481	-0.105231	-0.348142	O00244;E5RGN3;E5RIM7	O00244;E5RGN3;E5RIM7	Copper transport protein ATOX1	ATOX1
27.3291	27.3426	27.5785	27.0847	27.2749	27.1289	27.2519	27.1741	27.0647	27.237	27.2551	27.2566	biological regulation;biosynthetic process;catabolic process;cellular biosynthetic process;cellular catabolic process;cellular macromolecule catabolic process;cellular macromolecule metabolic process;cellular metabolic process;cellular nitrogen compound metabolic process;cellular process;interaction with host;interspecies interaction between organisms;macromolecule catabolic process;macromolecule…		cell part;cytoplasmic part;cytoplasmic ubiquitin ligase complex;cytosol;intracellular organelle part;intracellular part;macromolecular complex;nuclear part;nucleoplasm;organelle part;protein complex;ubiquitin ligase complex;VCB complex	Pathways in cancer;Renal cell carcinoma;Ubiquitin mediated proteolysis	Skp1_POZ		9	9	9	66.1	66.1	66.1	12.473	0	78.192	2633400000	198	0.502867	0.703593	-0.0832008	-0.466102	Q15369;E5RHG8;R4GMY8	Q15369;E5RHG8;R4GMY8	Transcription elongation factor B polypeptide 1	TCEB1
24.6349	24.7598	25.0591	24.8837	24.075	24.4867	24.4246	24.7203	24.0659	24.2494	24.4958	23.7141	catabolic process;cell death;cellular catabolic process;cellular macromolecule catabolic process;cellular macromolecule metabolic process;cellular metabolic process;cellular process;death;ER-associated protein catabolic process;macromolecule catabolic process;macromolecule metabolic process;metabolic process;modification-dependent macromolecule catabolic process;modification-dependent protein cat…		cell part;cytoplasmic part;endoplasmic reticulum;endoplasmic reticulum membrane;endoplasmic reticulum part;integral to membrane;intracellular membrane-bounded organelle;intracellular organelle;intracellular organelle part;intracellular part;intrinsic to membrane;macromolecular complex;membrane;membrane part;membrane-bounded organelle;organelle;organelle membrane;organelle part;plasma membrane;pro…		Band_7		8	8	7	35.7	35.7	32.2	37.839	0	57.494	325720000	67	1.0212	0.220389	-0.371524	-1.23159	O94905;E5RHW4;E5RJ09	O94905;E5RHW4;E5RJ09	Erlin-2	ERLIN2
29.0551	29.3479	27.5316	28.7314	29.1966	28.7499	29.119	29.3105	29.2668	29.2003	29.0653	29.3946	biosynthetic process;catabolic process;cellular biosynthetic process;cellular catabolic process;cellular component disassembly;cellular component disassembly at cellular level;cellular component organization;cellular component organization at cellular level;cellular component organization or biogenesis;cellular component organization or biogenesis at cellular level;cellular macromolecular complex…	binding;nucleic acid binding;RNA binding;structural constituent of ribosome;structural molecule activity	cell part;cytoplasm;cytoplasmic part;cytosolic large ribosomal subunit;intracellular non-membrane-bounded organelle;intracellular organelle;intracellular organelle part;intracellular part;large ribosomal subunit;macromolecular complex;non-membrane-bounded organelle;organelle;organelle part;ribonucleoprotein complex;ribosome	Ribosome	Ribosomal_L7Ae		8	8	8	60.9	60.9	60.9	12.784	0	158.32	9670100000	222	0.910969	0.220719	0.457323	1.23169	P62888;E5RI99;A0A0B4J213;A0A0C4DH44;E5RJH3	P62888;E5RI99	60S ribosomal protein L30	RPL30
29.1686	29.4694	28.197	28.4616	29.2999	28.8506	29.3181	28.9096	29.3554	29.1109	29.274	29.2323	cellular component assembly;cellular component assembly at cellular level;cellular component organization;cellular component organization at cellular level;cellular component organization or biogenesis;cellular component organization or biogenesis at cellular level;cellular macromolecular complex assembly;cellular macromolecular complex subunit organization;cellular macromolecule metabolic proces…	binding;chaperone binding;protein binding	cell part;cytoplasm;cytoskeletal part;cytoskeleton;intracellular non-membrane-bounded organelle;intracellular organelle;intracellular organelle part;intracellular part;macromolecular complex;microtubule;microtubule cytoskeleton;non-membrane-bounded organelle;nuclear part;nucleolus;organelle;organelle part;protein complex		TBCA		14	14	14	63.9	63.9	63.9	12.855	0	157.8	10002000000	285	0.692039	0.379877	0.292193	0.92878	O75347;E5RIW3;E5RJD8;E5RHG6;E5RIX8	O75347;E5RIW3;E5RJD8;E5RHG6	Tubulin-specific chaperone A	TBCA
25.6337	24.5193	25.2066	24.8804	24.9386	24.9728	25.6179	23.9049	24.9431	25.0075	25.1955	24.9786	biological regulation;cell junction assembly;cell junction organization;cell surface receptor linked signaling pathway;cell-cell junction assembly;cell-cell junction organization;cellular component assembly;cellular component assembly at cellular level;cellular component organization;cellular component organization at cellular level;cellular component organization or biogenesis;cellular component…	protein binding transcription factor activity;transcription coactivator activity;transcription cofactor activity;transcription factor binding transcription factor activity	apical plasma membrane;cell junction;cell part;cell-cell junction;cytoplasmic part;endoplasmic reticulum;endoplasmic reticulum membrane;endoplasmic reticulum part;integral to membrane;intercellular canaliculus;intracellular membrane-bounded organelle;intracellular non-membrane-bounded organelle;intracellular organelle;intracellular organelle part;intracellular part;intrinsic to membrane;membrane;…				9	9	9	23.5	23.5	23.5	63.836	0	9.2959	543190000	34	0.114879	0.860215	-0.0839589	-0.223031	Q86UE4;E5RJU9;H0YB56	Q86UE4;E5RJU9	Protein LYRIC	MTDH
25.5781	25.7269	25.8877	25.5716	25.3123	25.5878	25.7081	25.9967	25.6576	25.7521	25.3188	25.8771	cellular macromolecule metabolic process;cellular metabolic process;cellular process;cellular protein metabolic process;cullin deneddylation;interaction with host;interspecies interaction between organisms;macromolecule metabolic process;macromolecule modification;metabolic process;multi-organism process;primary metabolic process;protein deneddylation;protein metabolic process;protein modificatio…		cell part;cytoplasm;intracellular membrane-bounded organelle;intracellular organelle;intracellular organelle part;intracellular part;macromolecular complex;membrane-bounded organelle;nuclear part;nucleus;organelle;organelle part;protein complex;signalosome		JAB;MitMem_reg		10	10	10	50.8	50.8	50.8	36.163	0	93.771	911980000	108	0.398091	0.692492	0.107646	0.483979	Q7L5N1;E7EM64;H7C3T0	Q7L5N1;E7EM64	COP9 signalosome complex subunit 6	COPS6
23.7413	23.5992	24.0436	24.6942	24.109	24.4816	23.5334	23.2908	23.0855	23.5311	23.3757	22.8139	anatomical structure development;biological adhesion;cell adhesion;cellular process;developmental process;epidermis development;tissue development		acrosomal membrane;cell part;cell surface;cytoplasmic membrane-bounded vesicle;cytoplasmic part;cytoplasmic vesicle;cytoplasmic vesicle membrane;cytoplasmic vesicle part;endocytic vesicle;endosome;flotillin complex;intracellular membrane-bounded organelle;intracellular organelle;intracellular organelle part;intracellular part;macromolecular complex;membrane;membrane part;membrane-bounded organell…	Insulin signaling pathway	Band_7	+	6	6	6	20.6	20.6	20.6	47.064	0	10.54	275530000	28	2.6537	0.00310526	-0.839765	-2.74522	Q14254;J3QLD9;E7EMK3;K7EKW9	Q14254;J3QLD9;E7EMK3	Flotillin-2	FLOT2
25.1154	22.5464	25.2119	24.4577	25.2146	24.8483	24.4169	24.9129	23.266	24.5505	24.7435	24.6113	alcohol metabolic process;biological regulation;chemical homeostasis;cholesterol efflux;cholesterol homeostasis;cholesterol metabolic process;cholesterol transport;establishment of localization;establishment of localization in cell;glycolipid transport;homeostatic process;intracellular cholesterol transport;intracellular lipid transport;intracellular sterol transport;intracellular transport;lipid…	binding;cholesterol binding;lipid binding;steroid binding;sterol binding	cell part;cytoplasmic part;endoplasmic reticulum;extracellular region;intracellular membrane-bounded organelle;intracellular organelle;intracellular part;lysosome;lytic vacuole;membrane-bounded organelle;organelle;vacuole	Lysosome	E1_DerP2_DerF2		4	4	4	38.4	38.4	38.4	16.57	0	74.769	452300000	57	0.116368	0.842326	-0.148872	-0.254695	P61916;G3V2V8;J3KMY5;G3V3E8;E7EMS2;G3V3D1;H0YIZ1	P61916;G3V2V8;J3KMY5;G3V3E8;E7EMS2;G3V3D1;H0YIZ1	Epididymal secretory protein E1	NPC2
26.231	26.1428	25.2579	25.1474	26.185	26.0847	26.2253	25.5979	26.7272	26.302	26.325	26.1842	biological regulation;cell death;cell differentiation;cellular component organization;cellular component organization at cellular level;cellular component organization or biogenesis;cellular component organization or biogenesis at cellular level;cellular developmental process;cellular process;cytoskeletal anchoring at nuclear membrane;cytoskeleton organization;death;developmental process;Golgi or…	actin binding;binding;cytoskeletal protein binding;identical protein binding;protein binding;protein dimerization activity;protein homodimerization activity	cell part;contractile fiber part;cytoplasm;cytoplasmic part;cytoskeleton;Golgi apparatus;integral to membrane;intracellular membrane-bounded organelle;intracellular non-membrane-bounded organelle;intracellular organelle;intracellular organelle part;intracellular part;intrinsic to membrane;macromolecular complex;membrane;membrane part;membrane-bounded organelle;non-membrane-bounded organelle;nucle…		CH;KASH;Spectrin		4	4	4	0.6	0.6	0.6	964.83	0.002445	1.9359	1306300000	37	0.803962	0.284655	0.385501	1.09522	E7ENN3;Q8NF91;A0A0C4DG40;F5H6R8	E7ENN3;Q8NF91;A0A0C4DG40	Nesprin-1	SYNE1
28.4793	28.3068	28.8376	29.1792	28.741	28.4283	28.9593	29.0613	28.9404	29.0087	28.966	28.7927	biosynthetic process;catabolic process;cellular biosynthetic process;cellular catabolic process;cellular component biogenesis;cellular component biogenesis at cellular level;cellular component disassembly;cellular component disassembly at cellular level;cellular component organization;cellular component organization at cellular level;cellular component organization or biogenesis;cellular componen…	binding;nucleic acid binding;RNA binding;structural constituent of ribosome;structural molecule activity	cell part;cytoplasmic part;cytosolic large ribosomal subunit;intracellular non-membrane-bounded organelle;intracellular organelle;intracellular organelle part;intracellular part;large ribosomal subunit;macromolecular complex;non-membrane-bounded organelle;organelle;organelle part;ribonucleoprotein complex;ribosome	Ribosome	Ribosomal_L14e		8	8	8	31.2	31.2	31.2	23.432	0	40.471	8460300000	169	1.23861	0.217862	0.292694	1.23723	P50914;E7EPB3	P50914;E7EPB3	60S ribosomal protein L14	RPL14
27.173	27.4063	27.2814	27.3501	27.1386	27.0161	27.3989	27.3908	27.3775	27.4307	27.4415	27.3659	anatomical structure morphogenesis;biological regulation;cell cycle;cell cycle phase;cell cycle process;cell part morphogenesis;cell projection morphogenesis;cell projection organization;cellular component assembly;cellular component morphogenesis;cellular component organization;cellular component organization at cellular level;cellular component organization or biogenesis;cellular component orga…	binding;GTP binding;guanyl nucleotide binding;guanyl ribonucleotide binding;nucleotide binding;purine nucleotide binding;purine ribonucleoside triphosphate binding;purine ribonucleotide binding;ribonucleotide binding;structural molecule activity	actin cytoskeleton;actin filament bundle;actomyosin;axon part;axon terminus;axoneme;cell cortex;cell cortex part;cell division site part;cell part;cell projection part;chromosomal part;cilium axoneme;cilium part;cleavage furrow;condensed chromosome kinetochore;cytoplasm;cytoplasmic part;cytoskeletal part;cytoskeleton;intracellular non-membrane-bounded organelle;intracellular organelle;intracellul…		Septin		15	15	14	39.6	39.6	37.5	50.679	0	118.95	3174000000	233	1.77288	0.291326	0.173298	1.07953	Q16181;E7ES33;E7EPK1;G3V1Q4;A0A0U1RRE1;Q5JXL7;A0A0U1RRM2;A0A0U1RRH9;A0A0U1RQK0;A0A0U1RRD1	Q16181;E7ES33;E7EPK1;G3V1Q4	Septin-7	2007-09-01
23.1564	21.5488	23.758	23.6218	20.4383	23.0808	22.5302	21.8971	21.7299	22.5475	22.506	21.7054	anatomical structure development;cardiac muscle tissue development;cellular metabolic process;cellular process;developmental process;electron transport chain;generation of precursor metabolites and energy;metabolic process;mitochondrial electron transport, NADH to ubiquinone;muscle tissue development;nervous system development;oxidation-reduction process;respiratory electron transport chain;small…	2 iron, 2 sulfur cluster binding;binding;catalytic activity;cation binding;electron carrier activity;ion binding;iron-sulfur cluster binding;metal cluster binding;metal ion binding;NADH dehydrogenase (quinone) activity;NADH dehydrogenase (ubiquinone) activity;NADH dehydrogenase activity;oxidoreductase activity;oxidoreductase activity, acting on NADH or NADPH;oxidoreductase activity, acting on NAD…	cell part;cytoplasmic part;intracellular organelle part;intracellular part;macromolecular complex;membrane part;mitochondrial membrane part;mitochondrial part;mitochondrial respiratory chain complex I;NADH dehydrogenase complex;organelle part;protein complex;respiratory chain complex I	Alzheimer's disease;Huntington's disease;Oxidative phosphorylation;Parkinson's disease	Complex1_24kDa		3	3	3	13.7	13.7	13.7	27.391	0	33.402	89774000	30	0.350571	0.541745	-0.448	-0.673856	P19404;E7EPT4	P19404;E7EPT4	NADH dehydrogenase [ubiquinone] flavoprotein 2, mitochondrial	NDUFV2
23.1923	23.5989	23.7351	23.9366	23.3961	23.6901	23.7048	23.0285	23.1929	23.1693	23.0088	23.0288	biosynthetic process;cellular biosynthetic process;cellular macromolecule biosynthetic process;cellular macromolecule metabolic process;cellular metabolic process;cellular process;cellular protein metabolic process;macromolecule biosynthetic process;macromolecule metabolic process;metabolic process;primary metabolic process;protein metabolic process;translation	structural constituent of ribosome;structural molecule activity	cell part;cytoplasmic part;intracellular membrane-bounded organelle;intracellular organelle;intracellular organelle part;intracellular part;macromolecular complex;membrane-bounded organelle;mitochondrial part;mitochondrial small ribosomal subunit;mitochondrion;organellar small ribosomal subunit;organelle;organelle part;ribonucleoprotein complex;small ribosomal subunit		L51_S25_CI-B8		4	4	4	40	40	40	12.946	0	12.072	143610000	33	1.60736	0.0968508	-0.402652	-1.59486	E7EPW2;P82663	E7EPW2;P82663	28S ribosomal protein S25, mitochondrial	MRPS25
24.3988	24.8402	24.3244	24.4197	23.8713	24.3238	24.2236	24.7272	24.3054	24.3138	24.1276	24.399	cellular macromolecule metabolic process;cellular metabolic process;cellular process;cellular protein metabolic process;macromolecule metabolic process;macromolecule modification;metabolic process;primary metabolic process;protein metabolic process;protein modification by small protein conjugation;protein modification by small protein conjugation or removal;protein modification process;protein uf…	adenyl nucleotide binding;adenyl ribonucleotide binding;ATP binding;binding;catalytic activity;cation binding;cofactor binding;ion binding;metal ion binding;nucleotide binding;oxidoreductase activity;oxidoreductase activity, acting on CH-OH group of donors;oxidoreductase activity, acting on the CH-OH group of donors, NAD or NADP as acceptor;purine nucleotide binding;purine ribonucleoside triphosp…	aggresome;cell part;cytoplasm;inclusion body;intracellular membrane-bounded organelle;intracellular organelle;intracellular part;membrane-bounded organelle;nucleus;organelle		ThiF		8	8	8	37.1	37.1	37.1	44.863	0	33.143	373580000	50	0.0313822	0.96642	-0.0136099	-0.0540698	Q9GZZ9;E7EQ61;E7EWE1;C9J5W5;C9JRV9;C9J0F6	Q9GZZ9;E7EQ61;E7EWE1;C9J5W5;C9JRV9	Ubiquitin-like modifier-activating enzyme 5	UBA5
26.9869	26.7287	27.0156	27.1408	26.8293	26.9583	26.5373	26.7954	26.8663	26.6702	26.6688	26.9061	cellular macromolecule metabolic process;cellular metabolic process;cellular process;cellular protein metabolic process;macromolecule metabolic process;macromolecule modification;metabolic process;N-terminal protein amino acid acetylation;N-terminal protein amino acid modification;primary metabolic process;protein acetylation;protein acylation;protein metabolic process;protein modification process	acetyltransferase activity;catalytic activity;N-acetyltransferase activity;N-acyltransferase activity;transferase activity;transferase activity, transferring acyl groups;transferase activity, transferring acyl groups other than amino-acyl groups	cell part;cytoplasm;intracellular part		Acetyltransf_1		11	11	11	68.5	68.5	68.5	19.311	0	45.599	1896600000	185	1.47436	0.274779	-0.202575	-1.11139	E7EQ69;Q9GZZ1;C9J5D1;A0A087WWJ2;B0AZT5;C9JZU6;C9J5J3;A0A0D9SF32;F8WCK0	E7EQ69;Q9GZZ1;C9J5D1;A0A087WWJ2	N-alpha-acetyltransferase 50	NAA50
30.1002	30.1159	30.4072	30.1311	30.2781	30.1804	30.3741	30.0578	30.1913	30.0802	30.2583	30.4573	actin cytoskeleton organization;actin filament bundle assembly;actin filament organization;actin filament-based process;axon guidance;biological adhesion;biological regulation;cell adhesion;cell differentiation;cell-cell adhesion;cellular component assembly;cellular component assembly at cellular level;cellular component organization;cellular component organization at cellular level;cellular comp…	actin binding;actin filament binding;binding;cytoskeletal protein binding;protein binding	actin filament;apical part of cell;apical plasma membrane;basolateral plasma membrane;cell cortex part;cell part;cell projection;cell projection membrane;cell projection part;cortical cytoskeleton;cytoplasm;cytoplasmic part;cytoskeletal part;cytoskeleton;cytosol;extrinsic to membrane;filopodium;intracellular non-membrane-bounded organelle;intracellular organelle;intracellular organelle part;intra…	Gastric acid secretion;Leukocyte transendothelial migration;Pathogenic Escherichia coli infection;Regulation of actin cytoskeleton	ERM;FERM_C;FERM_M;FERM_N		56	45	44	70.5	56.5	55.1	69.412	0	323.31	21065000000	873	0.16658	0.886864	0.0343205	0.189423	P15311;E7EQR4	P15311;E7EQR4	Ezrin	EZR
26.2543	25.932	26.0257	26.2498	26.163	25.6703	26.012	26.5401	26.352	26.1217	26.2719	26.4144	cellular macromolecule metabolic process;cellular metabolic process;cellular nitrogen compound metabolic process;cellular process;developmental process;DNA metabolic process;DNA recombination;macromolecule metabolic process;metabolic process;multicellular organismal development;multicellular organismal process;nitrogen compound metabolic process;nucleic acid metabolic process;nucleobase-containin…	binding;DNA bending activity;DNA binding;double-stranded DNA binding;nucleic acid binding;structure-specific DNA binding	cell part;chromosome;intracellular membrane-bounded organelle;intracellular non-membrane-bounded organelle;intracellular organelle;intracellular part;membrane-bounded organelle;non-membrane-bounded organelle;nucleus;organelle		DUF1898;HMG_box		8	8	8	44	44	44	22.98	0	45.12	1412200000	101	1.09711	0.296648	0.236161	1.06759	O15347;E9PES6;E7ES08;E7EQU1	O15347;E9PES6;E7ES08;E7EQU1	High mobility group protein B3	HMGB3
23.1276	23.7929	23.178	23.3605	23.048	23.1653	23.5252	24.0113	23.3679	23.563	23.5128	23.518	cell death;cellular component assembly;cellular component assembly at cellular level;cellular component organization;cellular component organization at cellular level;cellular component organization or biogenesis;cellular component organization or biogenesis at cellular level;cellular macromolecular complex assembly;cellular macromolecular complex subunit organization;cellular macromolecule metab…	binding;nucleic acid binding;RNA binding	Cajal body;cell part;cytoplasm;cytoplasmic part;cytosol;intracellular membrane-bounded organelle;intracellular organelle;intracellular organelle part;intracellular part;macromolecular complex;membrane-bounded organelle;nuclear body;nuclear part;nucleoplasm part;nucleus;organelle;organelle part;ribonucleoprotein complex;spliceosomal complex	RNA transport	SMN		2	2	2	9.5	9.5	9.5	31.848	0	11.495	180660000	43	1.22833	0.210612	0.304294	1.25264	Q16637;E7EQZ4;H0YBZ9;A0A0G2JRX5;A0A0G2JRY6;B4DP61	Q16637;E7EQZ4;H0YBZ9;A0A0G2JRX5;A0A0G2JRY6;B4DP61	Survival motor neuron protein	SMN1;SMN2
21.362	22.5204	21.0427	22.2016	21.0585	21.353	21.6492	21.9323	21.1111	21.7418	21.2029	22.0209							2	2	2	4.4	4.4	4.4	93.908	0	4.2858	50142000	26	0.0234374	0.967393	0.0200284	0.0505217	Q658Y4;E7ER68;G3V120	Q658Y4;E7ER68;G3V120	Protein FAM91A1	FAM91A1
24.8088	25.6852	25.6229	25.6059	25.2594	25.2973	25.2563	25.8331	25.5133	25.2283	25.2396	25.2476	axon guidance;biological regulation;cell cycle;cell cycle phase;cell cycle process;cell division;cell migration;cell motility;cellular component movement;cellular component organization;cellular component organization at cellular level;cellular component organization or biogenesis;cellular component organization or biogenesis at cellular level;cellular process;chemotaxis;cytoskeleton organization…	alpha(1,2)-fucosyltransferase activity;binding;catalytic activity;cytoskeletal protein binding;fucosyltransferase activity;galactoside 2-alpha-L-fucosyltransferase activity;microtubule binding;microtubule plus-end binding;protein binding;transferase activity;transferase activity, transferring glycosyl groups;transferase activity, transferring hexosyl groups;tubulin binding	cell cortex;cell part;cell projection membrane;cell projection part;chromosomal part;condensed chromosome kinetochore;cytoplasmic microtubule;cytoplasmic part;cytoskeletal part;cytosol;Golgi apparatus;Golgi apparatus part;intracellular membrane-bounded organelle;intracellular non-membrane-bounded organelle;intracellular organelle;intracellular organelle part;intracellular part;kinetochore;kinetoc…		CLASP_N		6	6	3	6.9	6.9	4.5	165.63	0	11.495	765700000	42	0.0130965	0.985096	0.00642363	0.0239475	E7ERI8;E7EW49;O75122;E3W994;J3KR49;A0A0U1RQI6;B3KR06;E7ENG2;D6RBU8	E7ERI8;E7EW49;O75122;E3W994;J3KR49;A0A0U1RQI6	CLIP-associating protein 2	CLASP2
22.4353	22.9393	22.9209	22.1348	22.3888	22.5413	22.1676	21.8389	22.4223	21.7038	21.9264	22.5992	cellular process;endosome transport;establishment of localization;establishment of localization in cell;intracellular transport;retrograde transport, endosome to Golgi;transport;vesicle-mediated transport		cell part;cytoplasmic part;early endosome;early endosome membrane;endosomal part;endosome;endosome membrane;intracellular membrane-bounded organelle;intracellular organelle;intracellular organelle part;intracellular part;macromolecular complex;membrane;membrane-bounded organelle;organelle;organelle membrane;organelle part;plasma membrane;protein complex;WASH complex				7	7	7	10	10	10	147.18	0	11.158	91092000	17	1.38275	0.108058	-0.450388	-1.53941	Q641Q2;F8W7U3;E7ESD2;Q9Y4E1;A0A087WYF6;J3KP36;A0A0A0MR88;A0A096LPC5;A0A0A0MT65;Q5SRD0;B1AP61	Q641Q2;F8W7U3;E7ESD2;Q9Y4E1;A0A087WYF6;J3KP36;A0A0A0MR88;A0A096LPC5	WASH complex subunit FAM21A;WASH complex subunit FAM21C	FAM21A;FAM21C
23.9205	23.2149	23.8179	23.8826	23.6483	23.7624	23.7181	23.8693	23.2167	23.3728	23.9913	23.7214	cellular metabolic process;cellular process;macromolecule metabolic process;metabolic process;peptide metabolic process;primary metabolic process;protein metabolic process;proteolysis	aminopeptidase activity;binding;catalytic activity;cation binding;exopeptidase activity;hydrolase activity;ion binding;metal ion binding;metallopeptidase activity;peptidase activity;peptidase activity, acting on L-amino acid peptides;transition metal ion binding;zinc ion binding	cell part;cytoplasm;intracellular part		Peptidase_M18		6	6	6	20.7	20.7	20.7	54.502	0	15.259	195130000	44	0.143267	0.856108	-0.0595347	-0.228234	E7ETB3;Q9ULA0;E7EMB6;C9JBE1;F8WAN0;E5RJ35;C9J1E2;E7EPX3;B9ZVU2	E7ETB3;Q9ULA0;E7EMB6;C9JBE1	Aspartyl aminopeptidase	DNPEP
21.2374	23.4311	22.5361	23.2591	22.9513	23.1575	23.4525	23.7184	23.3272	22.7949	22.4549	23.1692	biosynthetic process;cellular biosynthetic process;cellular macromolecule biosynthetic process;cellular macromolecule metabolic process;cellular metabolic process;cellular nitrogen compound metabolic process;cellular process;DNA metabolic process;DNA replication;macromolecule biosynthetic process;macromolecule metabolic process;metabolic process;nitrogen compound metabolic process;nucleic acid me…	binding;DNA binding;double-stranded DNA binding;nucleic acid binding;nucleotide binding;RNA binding;single-stranded DNA binding;structure-specific DNA binding	cell part;intracellular membrane-bounded organelle;intracellular organelle;intracellular part;membrane-bounded organelle;nucleus;organelle		RRM_1		5	5	2	19	19	12.8	44.505	0	14.411	152500000	27	0.485046	0.451937	0.390751	0.815096	P29558;E7ETU5;F6Y5H0;E7EPF2	P29558;E7ETU5;F6Y5H0	RNA-binding motif, single-stranded-interacting protein 1	RBMS1
23.9009	24.1342	23.8237	24.1054	22.8304	23.6777	23.9138	23.7086	23.2246	23.8886	22.8318	23.0156	biosynthetic process;cellular biosynthetic process;cellular macromolecule biosynthetic process;cellular macromolecule metabolic process;cellular metabolic process;cellular process;cellular protein metabolic process;macromolecule biosynthetic process;macromolecule metabolic process;metabolic process;primary metabolic process;protein metabolic process;translation	binding;nucleic acid binding;RNA binding;structural constituent of ribosome;structural molecule activity	cell part;cytoplasmic part;intracellular membrane-bounded organelle;intracellular non-membrane-bounded organelle;intracellular organelle;intracellular organelle part;intracellular part;large ribosomal subunit;macromolecular complex;membrane-bounded organelle;mitochondrial large ribosomal subunit;mitochondrial part;mitochondrion;non-membrane-bounded organelle;organellar large ribosomal subunit;org…		Ribosomal_L3		4	4	4	22.1	22.1	22.1	38.632	0	3.6231	154600000	26	0.558026	0.435253	-0.314861	-0.84265	P09001;E9PF06;H0Y9G6;E7ETU7;D6RC14	P09001;E9PF06;H0Y9G6;E7ETU7	39S ribosomal protein L3, mitochondrial	MRPL3
23.855	23.7287	24.6705	24.6431	24.0422	23.8183	23.6961	24.003	23.0924	23.7898	24.0159	22.954	response to chemical stimulus;response to oxidative stress;response to stimulus;response to stress	antioxidant activity;catalytic activity;glutathione peroxidase activity;oxidoreductase activity;oxidoreductase activity, acting on peroxide as acceptor;peroxidase activity	cell part;integral to membrane;intrinsic to membrane;membrane part		GSHPx		4	4	4	27.8	27.8	27.8	23.881	0	9.4055	220690000	43	1.20345	0.114757	-0.534409	-1.50502	Q8TED1;E7ETY7;J3KNB5	Q8TED1;E7ETY7	Probable glutathione peroxidase 8;Glutathione peroxidase	GPX8
25.2559	25.5906	25.3987	25.7876	25.6744	25.5895	25.6157	25.7176	25.7413	25.4627	25.8334	25.8773	anatomical structure development;cell differentiation;cellular developmental process;cellular macromolecule metabolic process;cellular metabolic process;cellular nitrogen compound metabolic process;cellular process;developmental process;macromolecule metabolic process;metabolic process;nervous system development;nitrogen compound metabolic process;nucleic acid metabolic process;nucleobase-contain…				W2		15	13	13	38.2	34.8	34.8	48.162	0	61.653	844850000	142	0.844216	0.462926	0.158563	0.793653	Q9Y6E2;E7ETZ4;Q75MG1;B5MCH7;B5MCE7;E9PFD4;C9JF98;E7EMS9;E9PFE3;F8WDX8	Q9Y6E2;E7ETZ4;Q75MG1;B5MCH7;B5MCE7	Basic leucine zipper and W2 domain-containing protein 2	BZW2
26.5066	26.7519	26.7341	27.2143	26.3888	26.5355	26.8584	27.0247	26.6729	26.7069	26.7824	26.951	axon guidance;biological regulation;biosynthetic process;cell cycle;cell cycle checkpoint;cell surface receptor linked signaling pathway;cellular biosynthetic process;cellular macromolecule biosynthetic process;cellular macromolecule metabolic process;cellular metabolic process;cellular nitrogen compound metabolic process;cellular process;cellular protein metabolic process;cellular response to st…	adenyl nucleotide binding;adenyl ribonucleotide binding;ATP binding;binding;catalytic activity;heat shock protein binding;Hsp90 protein binding;kinase activity;nucleotide binding;phosphotransferase activity, alcohol group as acceptor;protein binding;protein kinase activity;protein serine/threonine kinase activity;purine nucleotide binding;purine ribonucleoside triphosphate binding;purine ribonucl…	cell part;chromatin remodeling complex;chromosomal part;cytoplasmic part;cytosol;histone deacetylase complex;intracellular organelle part;intracellular part;macromolecular complex;membrane;nuclear chromosome part;nuclear part;nucleoplasm part;NuRD complex;organelle part;plasma membrane;protein complex;Sin3 complex;Sin3-type complex;transcriptional repressor complex	Adherens junction;Circadian rhythm - plant;Measles;Ribosome biogenesis in eukaryotes;Tight junction;Wnt signaling pathway	Pkinase		17	17	17	51.9	51.9	51.9	45.143	0	71.859	1930700000	201	0.521494	0.579758	0.144198	0.621013	P68400;E7EU96;Q5U5J2;Q8NEV1;A0A087WY74;V9GYA2;V9GY80;V9GYW6	P68400;E7EU96;Q5U5J2;Q8NEV1	Casein kinase II subunit alpha;Casein kinase II subunit alpha 3	CSNK2A1;CSNK2A3
25.7587	25.8221	25.9094	25.8344	25.8896	25.8608	25.843	26.1986	25.807	25.7682	25.7768	25.8878	alcohol metabolic process;biosynthetic process;carbohydrate biosynthetic process;carbohydrate metabolic process;carboxylic acid biosynthetic process;carboxylic acid metabolic process;cellular biosynthetic process;cellular carbohydrate biosynthetic process;cellular carbohydrate metabolic process;cellular glucan metabolic process;cellular ketone metabolic process;cellular macromolecule biosynthetic…	binding;catalytic activity;cation binding;ion binding;metal ion binding;nucleotidyltransferase activity;transferase activity;transferase activity, transferring phosphorus-containing groups;uridylyltransferase activity;UTP:glucose-1-phosphate uridylyltransferase activity;UTP-monosaccharide-1-phosphate uridylyltransferase activity	cell part;cytoplasmic part;cytosol;intracellular part	Amino sugar and nucleotide sugar metabolism;Galactose metabolism;Pentose and glucuronate interconversions;Starch and sucrose metabolism	UDPGP		13	13	8	37.1	37.1	22.8	57.805	0	50.046	1017800000	124	0.199168	0.874527	0.0344273	0.202835	E7EUC7;Q16851;A0A087WYS1;C9JQU9	E7EUC7;Q16851;A0A087WYS1	UTP--glucose-1-phosphate uridylyltransferase	UGP2
27.9818	28.1222	28.2114	28.2041	27.8029	28.0398	28.0196	28.3856	28.2836	28.2222	28.0794	28.1901	biological regulation;catabolic process;cell death;cell surface receptor linked signaling pathway;cellular catabolic process;cellular macromolecule catabolic process;cellular macromolecule metabolic process;cellular metabolic process;cellular nitrogen compound metabolic process;cellular process;cellular response to chemical stimulus;cellular response to cytokine stimulus;cellular response to endo…	binding;DNA binding;nucleic acid binding;RNA binding;translation factor activity, nucleic acid binding;translation initiation factor activity	cell part;cytoplasm;cytoplasmic part;cytosol;eukaryotic translation initiation factor 4F complex;intracellular part;macromolecular complex;protein complex	RNA transport;Viral myocarditis	MA3;MIF4G;W2		49	49	43	37.1	37.1	33.7	175.49	0	276.66	4968500000	481	0.874272	0.494686	0.13636	0.743037	Q04637;E7EX73;E9PGM1;E7EUU4;A0A0A0MR52;C9JF13;C9J6B6;C9K073;C9J2Z7;H7C044;H7C0V6;F8WCF2;C9JHW9	Q04637;E7EX73;E9PGM1;E7EUU4;A0A0A0MR52;C9JF13	Eukaryotic translation initiation factor 4 gamma 1	EIF4G1
28.5056	28.7394	28.9081	28.5636	28.4936	28.3289	28.6572	28.7895	28.638	28.6621	28.4647	28.7036	cell cycle process;cell division;cellular component movement;cellular component organization;cellular component organization at cellular level;cellular component organization or biogenesis;cellular component organization or biogenesis at cellular level;cellular process;cytoskeleton organization;establishment of localization;establishment of localization in cell;establishment of organelle localiza…	structural molecule activity	cell part;cytoplasm;cytoskeletal part;cytoskeleton;intracellular non-membrane-bounded organelle;intracellular organelle;intracellular organelle part;intracellular part;macromolecular complex;membrane;microtubule;microtubule associated complex;microtubule cytoskeleton;mitotic spindle;non-membrane-bounded organelle;organelle;organelle part;plasma membrane;protein complex;spindle		Tubulin-binding		55	55	55	29.1	29.1	29.1	245.44	0	276.73	7210700000	756	0.283365	0.793732	0.0626418	0.322695	E7EVA0;P27816;B5MEG9;H7C4C5;H7C456;H0Y2V1;F8W9U4;A0A0J9YVV8;A0A0J9YW37	E7EVA0;P27816	Microtubule-associated protein;Microtubule-associated protein 4	MAP4
25.5233	25.203	25.6354	25.3656	25.0091	25.3297	25.5594	25.616	25.4589	25.277	25.3431	25.3895	antigen processing and presentation;antigen processing and presentation of exogenous antigen;antigen processing and presentation of exogenous peptide antigen;antigen processing and presentation of exogenous peptide antigen via MHC class II;antigen processing and presentation of peptide antigen;antigen processing and presentation of peptide antigen via MHC class II;antigen processing and presentat…	catalytic activity;hydrolase activity;hydrolase activity, acting on acid anhydrides;hydrolase activity, acting on acid anhydrides, in phosphorus-containing anhydrides;microtubule motor activity;motor activity;nucleoside-triphosphatase activity;pyrophosphatase activity	axon;cell body;cell part;cell projection;cell projection part;ciliary rootlet;cilium part;cytoplasmic part;cytoplasmic vesicle;cytoskeletal part;cytosol;intracellular organelle;intracellular organelle part;intracellular part;kinesin complex;macromolecular complex;membrane;microtubule;microtubule associated complex;neuron projection;neuronal cell body;organelle;organelle part;protein complex;vesic…		DUF2315;Rab5-bind;TPR_1;TPR_2		16	16	11	32.5	32.5	21.6	65.309	0	48.511	770200000	124	0.416745	0.70245	0.096261	0.468405	Q07866;G3V2E7;F8W6L3;G3V3H3;G3V5R9;E7EVH7;G5E9S8;G3V2P7;A8MZ87;H0YJU9;H0YJL0;H0YJT3;H0YG16;H7C4M1	Q07866;G3V2E7;F8W6L3;G3V3H3;G3V5R9;E7EVH7;G5E9S8	Kinesin light chain 1	KLC1
24.2497	24.3816	23.9056	24.4527	24.1904	24.6697	24.3045	24.7255	24.3192	24.1535	24.0604	24.2926	assembly of spliceosomal tri-snRNP;cellular component assembly;cellular component assembly at cellular level;cellular component organization;cellular component organization at cellular level;cellular component organization or biogenesis;cellular component organization or biogenesis at cellular level;cellular macromolecular complex assembly;cellular macromolecular complex subunit organization;cell…	binding;nucleic acid binding;ribonucleoprotein binding;RNA binding;snRNP binding	Cajal body;cell part;histone methyltransferase complex;intracellular organelle part;intracellular part;macromolecular complex;methyltransferase complex;MLL1 complex;nuclear body;nuclear part;nuclear speck;nucleoplasm part;organelle part;protein complex;ribonucleoprotein complex;small nuclear ribonucleoprotein complex;spliceosomal complex;U2-type spliceosomal complex;U4 snRNP;U4/U6 x U5 tri-snRNP …	Spliceosome	Nop;NOSIC;Prp31_C		8	8	8	27.1	27.1	27.1	55.455	0	19.425	340210000	42	0.00237141	0.999034	0.000986417	0.00409357	Q8WWY3;E7EVX8;E7EU94;E7ESX0;E7EN72	Q8WWY3;E7EVX8;E7EU94;E7ESX0;E7EN72	U4/U6 small nuclear ribonucleoprotein Prp31	PRPF31
27.8851	27.9646	27.7351	28.0947	27.9926	28.0929	27.9369	27.848	28.0518	27.9199	27.8795	28.0582	biological regulation;catabolic process;cell surface receptor linked signaling pathway;cellular catabolic process;cellular macromolecule catabolic process;cellular macromolecule metabolic process;cellular metabolic process;cellular nitrogen compound metabolic process;cellular process;cellular response to chemical stimulus;cellular response to endogenous stimulus;cellular response to hormone stimu…	binding;nucleic acid binding;nucleotide binding;RNA binding;translation factor activity, nucleic acid binding;translation initiation factor activity	cell part;cytoplasmic part;cytosol;eukaryotic translation initiation factor 4F complex;intracellular part;macromolecular complex;protein complex	mTOR signaling pathway;RNA transport	RRM_1		23	23	23	34	34	34	69.15	0	49.859	4287600000	294	0.0640939	0.958087	-0.0117442	-0.0706506	P23588;E7EX17;F8VX11;F8VP89;F8W0K0;F8VSC7;F8VYE9;F8VRU1	P23588;E7EX17;F8VX11;F8VP89	Eukaryotic translation initiation factor 4B	EIF4B
25.7147	25.7277	25.9913	25.775	25.4875	25.8701	26.0234	26.3521	25.975	25.8634	26.1065	26.1463	activation of signaling protein activity involved in unfolded protein response;anatomical structure development;antigen processing and presentation;antigen processing and presentation of exogenous antigen;antigen processing and presentation of exogenous peptide antigen;antigen processing and presentation of exogenous peptide antigen via MHC class II;antigen processing and presentation of peptide …	catalytic activity;hydrolase activity;hydrolase activity, acting on acid anhydrides;hydrolase activity, acting on acid anhydrides, in phosphorus-containing anhydrides;motor activity;nucleoside-triphosphatase activity;pyrophosphatase activity	cell leading edge;cell part;centrosome;chromosomal part;cytoplasmic part;cytoskeletal part;cytosol;dynein complex;intracellular non-membrane-bounded organelle;intracellular organelle;intracellular organelle part;intracellular part;kinetochore;macromolecular complex;microtubule;microtubule associated complex;microtubule organizing center;non-membrane-bounded organelle;organelle;organelle part;prot…	Huntington's disease;Vasopressin-regulated water reabsorption	CAP_GLY;Dynactin		21	21	21	23.1	23.1	23.1	139.09	0	65.863	1088900000	172	2.06548	0.0945032	0.316719	1.60602	E7EX90;Q14203;Q6AWB1;E7EWF7;C9JZA4;C9JTE5;C9JJN7;C9JJD0;C9J1B7;C9JKG6;E9PCY0;C9JUI8	E7EX90;Q14203;Q6AWB1	Dynactin subunit 1	DCTN1;DKFZp686E0752
28.6717	28.3331	29.2781	29.1134	28.7578	28.7914	28.4759	29.0581	28.9838	28.4938	28.7433	29.0923	anatomical structure development;anatomical structure morphogenesis;biological regulation;biosynthetic process;cardiac chamber development;cardiac ventricle development;cellular biosynthetic process;cellular macromolecule biosynthetic process;cellular macromolecule metabolic process;cellular metabolic process;cellular nitrogen compound metabolic process;cellular process;cellular protein metabolic…	binding;DNA binding;nucleic acid binding;protein binding;protein binding transcription factor activity;TBP-class protein binding;transcription coactivator activity;transcription cofactor activity;transcription factor binding;transcription factor binding transcription factor activity	cell part;cytoplasmic part;intracellular membrane-bounded organelle;intracellular organelle;intracellular part;macromolecular complex;membrane-bounded organelle;nascent polypeptide-associated complex;nucleus;organelle;protein complex		NAC		9	9	9	4	4	4	205.42	0	151.73	7557400000	224	0.0322133	0.96313	-0.0163472	-0.0588717	E9PAV3;F8VZJ2;H0YHX9;Q13765;F8W0W4;F8W1N5;F8VNW4;F8VZ58;Q9BZK3	E9PAV3;F8VZJ2;H0YHX9;Q13765;F8W0W4;F8W1N5;F8VNW4	Nascent polypeptide-associated complex subunit alpha, muscle-specific form;Nascent polypeptide-associated complex subunit alpha	NACA
22.0638	23.18	23.9382	23.5852	22.8601	22.6084	23.1506	23.0259	23.0888	23.2064	22.9505	23.6262	anatomical structure development;astrocyte development;axon ensheathment;biological regulation;cell development;cellular developmental process;cellular macromolecule metabolic process;cellular metabolic process;cellular nitrogen compound metabolic process;cellular process;cellular response to stimulus;cellular response to stress;developmental process;ensheathment of neurons;glial cell development…	binding;catalytic activity;enzyme regulator activity;GTPase regulator activity;guanyl-nucleotide exchange factor activity;nucleic acid binding;nucleoside-triphosphatase regulator activity;protein binding;RNA binding;transferase activity;translation factor activity, nucleic acid binding;translation initiation factor activity;translation initiation factor binding	cell part;cytoplasmic part;cytosol;eukaryotic translation initiation factor 2B complex;intracellular membrane-bounded organelle;intracellular organelle;intracellular part;macromolecular complex;membrane-bounded organelle;nucleus;organelle;protein complex	RNA transport	Hexapep;W2		5	5	5	10	10	10	80.379	0	13.287	148880000	20	0.184361	0.783858	0.135443	0.344393	Q13144;E9PC74	Q13144;E9PC74	Translation initiation factor eIF-2B subunit epsilon	EIF2B5
27.3146	27.5583	27.3186	27.3039	27.5494	27.4331	27.4124	27.6757	27.6701	27.4637	27.6598	27.5948	cell cycle;cell cycle process;cell division;cellular component organization;cellular component organization at cellular level;cellular component organization or biogenesis;cellular component organization or biogenesis at cellular level;cellular macromolecular complex subunit organization;cellular macromolecule metabolic process;cellular metabolic process;cellular nitrogen compound metabolic proce…	adenyl nucleotide binding;adenyl ribonucleotide binding;ATP binding;binding;nucleotide binding;purine nucleotide binding;purine ribonucleoside triphosphate binding;purine ribonucleotide binding;ribonucleotide binding	cell part;chromosomal part;chromosome;condensin complex;cytoplasm;cytoplasmic part;cytosol;intracellular membrane-bounded organelle;intracellular non-membrane-bounded organelle;intracellular organelle;intracellular organelle part;intracellular part;macromolecular complex;membrane-bounded organelle;non-membrane-bounded organelle;nucleus;organelle;organelle part;protein complex	Cell cycle - yeast	SMC_hinge;SMC_N		45	45	45	41.7	41.7	41.7	147.18	0	323.31	3024800000	417	1.48063	0.340356	0.166416	0.994386	Q9NTJ3;E9PD53;C9JR83;C9J578;C9J9E4;C9JVD8;C9JWF0;C9IYK2;C9JJ64	Q9NTJ3;E9PD53	Structural maintenance of chromosomes protein 4;Structural maintenance of chromosomes protein	SMC4
23.8727	23.6434	23.457	23.8086	23.5608	23.9288	23.5888	23.5861	23.7118	23.895	23.5482	23.3527	actin cytoskeleton organization;actin filament bundle assembly;actin filament organization;actin filament-based movement;actin filament-based process;cell projection assembly;cell projection organization;cellular component assembly;cellular component assembly at cellular level;cellular component movement;cellular component organization;cellular component organization at cellular level;cellular co…	adenyl nucleotide binding;adenyl ribonucleotide binding;ATP binding;binding;catalytic activity;hydrolase activity;hydrolase activity, acting on acid anhydrides;hydrolase activity, acting on acid anhydrides, in phosphorus-containing anhydrides;lipid binding;microfilament motor activity;motor activity;nucleoside-triphosphatase activity;nucleotide binding;phosphatidylinositol binding;phosphatidylino…	apical plasma membrane;basal plasma membrane;basolateral plasma membrane;brush border;cell cortex part;cell part;cell projection;cortical actin cytoskeleton;cortical cytoskeleton;cytoplasm;cytoplasmic part;cytoskeletal part;cytoskeleton;filamentous actin;filopodium;intracellular non-membrane-bounded organelle;intracellular organelle;intracellular organelle part;intracellular part;lateral plasma m…		IQ;Myosin_head;Myosin_TH1		9	9	9	14.3	14.3	14.3	131.98	0	56.408	191520000	54	0.424281	0.697961	-0.098134	-0.476323	O43795;E9PDF6;E7EQD9;C9JYW1;H7C2Y7;C9JUP5;Q9UBC5;C9K0I9;A0A0U1RRI3	O43795;E9PDF6	Unconventional myosin-Ib	MYO1B
25.7203	25.6984	26.0908	26.051	25.5161	25.6922	25.8841	26.0869	25.825	25.8541	25.8642	25.7836	activation of immune response;activation of innate immune response;alcohol catabolic process;alcohol metabolic process;anatomical structure development;biological regulation;carbohydrate catabolic process;carbohydrate metabolic process;catabolic process;cell surface receptor linked signaling pathway;cellular carbohydrate catabolic process;cellular carbohydrate metabolic process;cellular metabolic…	catalytic activity;enzyme regulator activity;hydrolase activity;hydrolase activity, acting on ester bonds;phosphatase activity;phosphatase regulator activity;phosphoprotein phosphatase activity;phosphoric ester hydrolase activity;protein phosphatase regulator activity;protein phosphatase type 2A regulator activity;protein serine/threonine phosphatase activity	cell part;cytoplasmic part;cytosol;intracellular organelle part;intracellular part;macromolecular complex;nuclear part;nucleoplasm;organelle part;protein complex;protein phosphatase type 2A complex;protein serine/threonine phosphatase complex	Meiosis - yeast;mRNA surveillance pathway;Oocyte meiosis;Wnt signaling pathway	B56		15	15	11	35.4	35.4	25.1	69.991	0	52.747	970040000	144	0.389545	0.723794	0.0881656	0.436382	Q14738;E9PFR3;H0Y8C4;H7C5Q9	Q14738;E9PFR3;H0Y8C4	Serine/threonine-protein phosphatase 2A 56 kDa regulatory subunit delta isoform	PPP2R5D
24.8818	24.5372	24.2345	24.8202	23.8146	24.3077	23.9011	24.5372	24.4652	24.5729	24.5626	24.1555					DUF2465		7	6	6	19.5	16.8	16.8	55.4	0	20.397	377140000	68	0.129032	0.860672	-0.0668901	-0.224168	Q8NCA5;E9PH82;C9J3G8	Q8NCA5;E9PH82	Protein FAM98A	FAM98A
24.4214	24.7647	24.749	24.8465	24.507	24.7526	24.6876	24.8784	24.7052	25.0732	25.1135	25.0044	cell cycle;cell cycle phase;cell cycle process;cell division;cellular component organization;cellular component organization at cellular level;cellular component organization or biogenesis;cellular component organization or biogenesis at cellular level;cellular macromolecule metabolic process;cellular metabolic process;cellular nitrogen compound metabolic process;cellular process;chromosome conde…		cell part;chromosomal part;condensin complex;cytoplasm;cytoplasmic part;cytoskeleton;cytosol;intracellular membrane-bounded organelle;intracellular non-membrane-bounded organelle;intracellular organelle;intracellular organelle part;intracellular part;macromolecular complex;membrane-bounded organelle;microtubule cytoskeleton;non-membrane-bounded organelle;nucleus;organelle;organelle part;protein c…	Cell cycle - yeast	Cnd2		12	12	12	26.3	26.3	26.3	82.562	0	32.798	536810000	82	1.37391	0.248459	0.236856	1.17377	Q15003;E9PHA2;C9J470;C9JZP1;H7C415	Q15003;E9PHA2;C9J470	Condensin complex subunit 2	NCAPH
24.3081	24.3362	23.8493	24.8347	23.6812	24.4031	23.8998	23.9516	23.8536	23.6477	23.9593	23.7524	actin cytoskeleton organization;actin filament-based process;cellular component organization;cellular component organization at cellular level;cellular component organization or biogenesis;cellular component organization or biogenesis at cellular level;cellular process;cortical actin cytoskeleton organization;cortical cytoskeleton organization;cytoskeleton organization;organelle organization	structural molecule activity	cell cortex part;cell junction;cell part;cytoplasm;cytoplasmic part;cytoskeletal part;cytoskeleton;extrinsic to membrane;intracellular membrane-bounded organelle;intracellular non-membrane-bounded organelle;intracellular organelle;intracellular organelle part;intracellular part;membrane;membrane part;membrane-bounded organelle;non-membrane-bounded organelle;nucleus;organelle;organelle part;plasma…	Tight junction	4_1_CTD;FA;FERM_C;FERM_M;FERM_N;SAB		7	7	7	11	11	11	112.59	0	15.826	258880000	37	1.29376	0.143046	-0.391395	-1.41583	O43491;E9PHY5;E9PK52;I6L9B1;E9PII3;H0Y5B0;E9PMV8;Q6R5J7;E9PMG5	O43491;E9PHY5;E9PK52;I6L9B1;E9PII3;H0Y5B0	Band 4.1-like protein 2	EPB41L2
25.5793	25.5399	25.0662	25.4567	25.2954	25.2967	25.6843	25.7128	25.9393	25.4484	25.5071	25.2636	biosynthetic process;cellular biosynthetic process;cellular macromolecule metabolic process;cellular metabolic process;cellular nitrogen compound metabolic process;cellular process;macromolecule metabolic process;metabolic process;mRNA 3'-end processing;mRNA cleavage;mRNA metabolic process;mRNA polyadenylation;mRNA processing;nitrogen compound metabolic process;nuclear mRNA splicing, via spliceos…	binding;nucleic acid binding;nucleotide binding;RNA binding	cell part;cleavage body;intracellular;intracellular membrane-bounded organelle;intracellular organelle;intracellular organelle part;intracellular part;macromolecular complex;membrane-bounded organelle;mRNA cleavage and polyadenylation specificity factor complex;mRNA cleavage factor complex;nuclear body;nuclear part;nucleoplasm part;nucleus;organelle;organelle part;protein complex	mRNA surveillance pathway	CSTF_C;CSTF2_hinge;RRM_1		12	12	12	26.7	26.7	26.7	60.959	0	44.502	804800000	97	0.972127	0.34472	0.220203	0.982187	P33240;E9PID8;E7EWR4;A0A0A0MT56;Q9H0L4	P33240;E9PID8;E7EWR4;A0A0A0MT56;Q9H0L4	Cleavage stimulation factor subunit 2;Cleavage stimulation factor subunit 2 tau variant	CSTF2;CSTF2T
22.7759	24.7247	23.9104	23.1994	23.6127	23.0598	23.9183	23.9244	23.9329	23.7102	23.94	24.041	aging;alcohol metabolic process;anatomical structure development;apoptosis;apoptosis involved in morphogenesis;biological regulation;carbohydrate metabolic process;cell death;cellular carbohydrate metabolic process;cellular component assembly;cellular component assembly at cellular level;cellular component organization;cellular component organization at cellular level;cellular component organizat…	binding;cation binding;ion binding;metal ion binding;structural constituent of eye lens;structural molecule activity	actin filament bundle;cell part;cell surface;contractile fiber part;cytoplasm;cytoplasmic part;cytoskeletal part;cytoskeleton;cytosol;Golgi apparatus;intracellular membrane-bounded organelle;intracellular non-membrane-bounded organelle;intracellular organelle;intracellular organelle part;intracellular part;membrane;membrane-bounded organelle;microtubule cytoskeleton;mitochondrion;non-membrane-bou…	Protein processing in endoplasmic reticulum	Crystallin;HSP20		4	4	4	37.7	37.7	37.7	20.159	0	8.5824	231540000	34	0.621665	0.378386	0.364018	0.931742	P02511;E9PJL7;E9PR44;E9PRA8;E9PRS4;E9PS12;E9PNH7;A0A024R3B9	P02511;E9PJL7;E9PR44;E9PRA8;E9PRS4;E9PS12;E9PNH7;A0A024R3B9	Alpha-crystallin B chain	CRYAB
26.3163	26.4407	24.9284	25.4734	26.2252	26.3861	26.1376	26.1941	26.6235	26.3208	26.5049	25.9467	biological regulation;biosynthetic process;cellular biosynthetic process;cellular macromolecule biosynthetic process;cellular macromolecule metabolic process;cellular metabolic process;cellular nitrogen compound metabolic process;cellular process;cellular response to stimulus;cellular response to stress;induction of apoptosis;induction of programmed cell death;macromolecule biosynthetic process;m…	binding;DNA binding;nucleic acid binding	cell part;cytoplasm;intracellular membrane-bounded organelle;intracellular non-membrane-bounded organelle;intracellular organelle;intracellular organelle part;intracellular part;membrane-bounded organelle;non-membrane-bounded organelle;nuclear part;nucleolus;nucleus;organelle;organelle part		Btz		13	13	13	20.2	20.2	20.2	106.12	0	40.442	1348800000	87	0.588345	0.412325	0.326236	0.876978	Q9NYF8;E9PK91;E9PK09;E9PQN2;E9PKI6;E9PJA7;H0YF00;H0YF63;H0YF14	Q9NYF8;E9PK91;E9PK09;E9PQN2;E9PKI6;E9PJA7	Bcl-2-associated transcription factor 1	BCLAF1
24.1908	23.929	24.843	24.5141	24.0912	24.6509	24.4444	24.0123	24.4148	24.2207	24.1726	24.406	biological regulation;regulation of biological process;regulation of catalytic activity;regulation of cellular metabolic process;regulation of cellular process;regulation of dephosphorylation;regulation of hydrolase activity;regulation of metabolic process;regulation of molecular function;regulation of phosphatase activity;regulation of phosphate metabolic process;regulation of phosphoprotein pho…		cell part;cytoplasm;intracellular membrane-bounded organelle;intracellular organelle;intracellular part;membrane-bounded organelle;nucleus;organelle		SAPS		11	11	11	16.8	16.8	16.8	97.668	0	27.237	360100000	76	0.234681	0.780392	-0.0913324	-0.350224	Q5H9R7;H7BXH2;E9PKF6;H0YEN2;E9PQP7;H0YDW1;E9PKG4;E9PNN8;E9PJD8;E9PK08	Q5H9R7;H7BXH2;E9PKF6;H0YEN2;E9PQP7	Serine/threonine-protein phosphatase 6 regulatory subunit 3	PPP6R3
28.1583	27.924	28.4844	28.2542	28.0741	28.1829	27.8184	28.4054	27.9399	27.8853	27.5231	28.13	biological regulation;cell projection organization;cell surface receptor linked signaling pathway;cellular component organization;cellular component organization at cellular level;cellular component organization or biogenesis;cellular component organization or biogenesis at cellular level;cellular macromolecule metabolic process;cellular metabolic process;cellular process;cellular protein metabol…	[cytochrome c]-arginine N-methyltransferase activity;arginine N-methyltransferase activity;binding;catalytic activity;histone methyltransferase activity;histone methyltransferase activity (H4-R3 specific);histone-arginine N-methyltransferase activity;identical protein binding;methyltransferase activity;N-methyltransferase activity;protein binding;protein dimerization activity;protein heterodimeri…	cell part;cytoplasm;cytoplasmic part;cytosol;intracellular membrane-bounded organelle;intracellular organelle;intracellular organelle part;intracellular part;macromolecular complex;membrane;membrane-bounded organelle;nuclear part;nucleoplasm;nucleus;organelle;organelle part;plasma membrane;protein complex		Methyltransf_31;PrmA		20	20	8	56.5	56.5	24.1	41.515	0	198.65	4198900000	379	0.84912	0.372632	-0.229283	-0.941043	Q99873;E9PKG1;H7C2I1;E9PIX6;E9PQ98;H0YDE4;E9PNR9;E9PMW9;Q9NR22	Q99873;E9PKG1;H7C2I1;E9PIX6;E9PQ98;H0YDE4	Protein arginine N-methyltransferase 1	PRMT1
25.9598	25.7976	26.0321	26.3311	25.9813	26.0663	25.8848	25.7802	25.683	25.7744	25.8738	25.9921	alcohol biosynthetic process;alcohol metabolic process;biological adhesion;biosynthetic process;carbohydrate biosynthetic process;carbohydrate metabolic process;cell adhesion;cell death;cell-cell adhesion;cellular biosynthetic process;cellular carbohydrate biosynthetic process;cellular carbohydrate metabolic process;cellular metabolic process;cellular nitrogen compound metabolic process;cellular …	binding;catalytic activity;coenzyme binding;cofactor binding;electron carrier activity;GDP-4-dehydro-D-rhamnose reductase activity;GDP-L-fucose synthase activity;isomerase activity;oxidoreductase activity;oxidoreductase activity, acting on CH-OH group of donors;oxidoreductase activity, acting on the CH-OH group of donors, NAD or NADP as acceptor	cell part;cytoplasm;intracellular part	Amino sugar and nucleotide sugar metabolism;Fructose and mannose metabolism	Epimerase		11	11	11	48.6	48.6	48.6	35.892	0	39.959	1050000000	108	1.38474	0.296687	-0.196647	-1.06883	Q13630;E9PP14;E9PKL9;A0A0J9YX13;E9PLH9;E9PP60;H0YE90	Q13630;E9PP14;E9PKL9;A0A0J9YX13;E9PLH9	GDP-L-fucose synthase	TSTA3
28.1475	28.6714	27.8024	26.8733	27.6373	28.4812	28.2671	26.823	28.0746	27.8488	27.3652	27.3303	biological regulation;biosynthetic process;blastocyst growth;cellular biosynthetic process;cellular macromolecule metabolic process;cellular metabolic process;cellular nitrogen compound metabolic process;cellular process;developmental growth;developmental process;embryo implantation;growth;macromolecule metabolic process;metabolic process;nitrogen compound metabolic process;nucleic acid metabolic…	binding;DNA binding;nucleic acid binding	cell part;cytoplasm;intracellular membrane-bounded organelle;intracellular non-membrane-bounded organelle;intracellular organelle;intracellular organelle part;intracellular part;membrane-bounded organelle;non-membrane-bounded organelle;nuclear part;nucleolus;nucleoplasm;nucleus;organelle;organelle part		DUF1898;HMG_box		5	5	5	8.5	8.5	8.5	89.405	0.00057372	2.5231	4502300000	21	0.420236	0.517567	-0.317343	-0.712323	P17480;E9PKP7;E9PLT2	P17480;E9PKP7;E9PLT2	Nucleolar transcription factor 1	UBTF
22.7971	22.3582	23.2575	22.7858	23.0786	22.8696	22.957	23.6922	22.7695	22.9407	22.8021	22.6539	biosynthetic process;cellular biosynthetic process;cellular macromolecule biosynthetic process;cellular macromolecule metabolic process;cellular metabolic process;cellular process;cellular protein metabolic process;macromolecule biosynthetic process;macromolecule metabolic process;metabolic process;primary metabolic process;protein metabolic process;translation	structural constituent of ribosome;structural molecule activity	cell part;cytoplasmic part;intracellular non-membrane-bounded organelle;intracellular organelle;intracellular organelle part;intracellular part;macromolecular complex;membrane;mitochondrial inner membrane;mitochondrial membrane;mitochondrial part;non-membrane-bounded organelle;organelle;organelle inner membrane;organelle membrane;organelle part;ribonucleoprotein complex;ribosome		Ribosomal_L17		4	4	4	18.3	18.3	18.3	20.05	0	6.035	116260000	15	0.234277	0.7668	0.111445	0.375899	Q9NRX2;E9PKV2	Q9NRX2;E9PKV2	39S ribosomal protein L17, mitochondrial	MRPL17
23.7447	23.5575	23.2174	24.2375	23.78	23.619	23.7965	23.0826	23.7663	23.7243	23.6461	23.9234		binding;nucleic acid binding;RNA binding;translation factor activity, nucleic acid binding;translation initiation factor activity	cell part;intracellular membrane-bounded organelle;intracellular organelle;intracellular part;membrane-bounded organelle;nucleus;organelle		eIF-1a		3	3	3	29.1	29.1	29.1	19.053	0	7.4291	232700000	11	0.0723035	0.921958	-0.0361252	-0.128105	Q8N9N8;E9PLI6;E9PS76;E9PQD0;E9PS30;E9PNH5	Q8N9N8;E9PLI6;E9PS76;E9PQD0;E9PS30	Probable RNA-binding protein EIF1AD	EIF1AD
29.2861	29.112	29.5682	29.4701	29.1186	28.9856	29.121	29.3165	28.9044	28.7498	28.9917	29.1657	antigen processing and presentation;antigen processing and presentation of peptide antigen;antigen processing and presentation of peptide antigen via MHC class I;cellular macromolecule metabolic process;cellular metabolic process;cellular process;cellular protein metabolic process;cellular response to chemical stimulus;cellular response to hypoxia;cellular response to oxygen levels;cellular respo…	aminopeptidase activity;binding;catalytic activity;cation binding;exopeptidase activity;hydrolase activity;ion binding;metal ion binding;metallopeptidase activity;peptidase activity;peptidase activity, acting on L-amino acid peptides;transition metal ion binding;zinc ion binding	cell part;cytoplasmic part;cytosol;intracellular membrane-bounded organelle;intracellular organelle;intracellular part;membrane-bounded organelle;nucleus;organelle		DUF3358;Peptidase_M1		39	39	39	55.2	55.2	55.2	103.28	0	288.35	9403700000	717	0.946785	0.360134	-0.215254	-0.961278	P55786;E9PLK3;A6NEC2;H0YDG0;E9PP11;E9PJ74;H0YCQ5;E9PJY4;E9PPD4;E9PRQ5;E9PI82;E9PJF9;E9PPZ2	P55786;E9PLK3	Puromycin-sensitive aminopeptidase	NPEPPS
23.5884	24.9632	24.0464	23.9489	23.7132	23.6868	23.7154	24.9881	24.0079	23.9643	24.5773	24.5918							5	5	5	32.8	32.8	32.8	20.332	0	172.65	326240000	26	0.530384	0.448879	0.316333	0.819169	O00193;E9PM92;E9PRZ9;E9PQA1	O00193;E9PM92;E9PRZ9	Small acidic protein	SMAP;C11orf58
25.9979	25.856	25.1499	26.0699	25.7754	25.5218	25.6599	26.0333	25.6378	24.8975	25.7997	25.7006	anion transport;biological regulation;blood circulation;cell volume homeostasis;cellular component assembly;cellular component assembly at cellular level;cellular component organization;cellular component organization at cellular level;cellular component organization or biogenesis;cellular component organization or biogenesis at cellular level;cellular homeostasis;cellular macromolecular complex …		cell part;cytoplasmic part;cytoskeleton;cytosol;intracellular membrane-bounded organelle;intracellular non-membrane-bounded organelle;intracellular organelle;intracellular part;membrane;membrane-bounded organelle;non-membrane-bounded organelle;nucleus;organelle;plasma membrane	RNA transport			5	5	5	44.3	44.3	44.3	26.215	0	42.281	771050000	53	0.207002	0.783384	-0.107	-0.345551	P54105;E9PMI6;J3KN38;E9PJF4	P54105;E9PMI6;J3KN38;E9PJF4	Methylosome subunit pICln	CLNS1A
24.2484	25.0522	24.4375	23.7131	24.0033	24.4876	24.3733	24.2611	24.857	24.7825	24.4963	24.3714		acid-amino acid ligase activity;binding;catalytic activity;cation binding;ion binding;ligase activity;ligase activity, forming carbon-nitrogen bonds;metal ion binding;small conjugating protein ligase activity;transition metal ion binding;ubiquitin-protein ligase activity;zinc ion binding	cell part;cytoplasm;intracellular membrane-bounded organelle;intracellular organelle;intracellular part;macromolecular complex;membrane-bounded organelle;nucleus;organelle;protein complex;ubiquitin ligase complex	Adherens junction	CH;LIM;PDZ		14	14	14	14.5	14.5	14.5	145.42	0	51.823	381800000	37	0.434877	0.565282	0.199911	0.641244	E9PMS6;Q8WWI1;E9PMT2;F8WD26;J3KP06;A0A0A0MTE2;E9PMP7;H0Y424;H0YDG6;H0YDQ3;U3KQE6;E9PLU6;E9PK58;H0YE95;E9PJ10	E9PMS6;Q8WWI1;E9PMT2;F8WD26;J3KP06;A0A0A0MTE2;E9PMP7;H0Y424	LIM domain only protein 7	LMO7
25.5865	24.55	25.1812	24.8901	25.6054	25.8729	24.6321	24.2019	24.0781	24.736	24.7909	23.6016	ATP biosynthetic process;ATP catabolic process;ATP metabolic process;ATP synthesis coupled proton transport;biosynthetic process;catabolic process;cation transport;cellular biosynthetic process;cellular catabolic process;cellular metabolic process;cellular nitrogen compound biosynthetic process;cellular nitrogen compound catabolic process;cellular nitrogen compound metabolic process;cellular proc…	cation transmembrane transporter activity;hydrogen ion transmembrane transporter activity;inorganic cation transmembrane transporter activity;ion transmembrane transporter activity;monovalent inorganic cation transmembrane transporter activity;substrate-specific transmembrane transporter activity;substrate-specific transporter activity;transmembrane transporter activity;transporter activity	cell part;cytoplasmic part;intracellular organelle part;intracellular part;macromolecular complex;membrane part;mitochondrial membrane part;mitochondrial part;mitochondrial proton-transporting ATP synthase complex;mitochondrial proton-transporting ATP synthase complex, coupling factor F(o);organelle part;protein complex;proton-transporting ATP synthase complex;proton-transporting ATP synthase com…	Oxidative phosphorylation	ATP-synt_G	+	6	6	6	47.6	47.6	47.6	11.428	0	19.048	450730000	60	2.15497	0.00758763	-0.940914	-2.48688	O75964;E9PN17	O75964;E9PN17	ATP synthase subunit g, mitochondrial	ATP5L
21.7447	21.4431	22.2865	22.1292	22.087	21.719	21.992	21.9309	21.8681	21.6953	21.6648	21.8917	alcohol metabolic process;biosynthetic process;cellular biosynthetic process;cellular lipid metabolic process;cellular metabolic process;cellular process;cholesterol biosynthetic process;cholesterol metabolic process;farnesyl diphosphate metabolic process;isoprenoid biosynthetic process;isoprenoid metabolic process;lipid biosynthetic process;lipid metabolic process;metabolic process;organophospha…	catalytic activity;farnesyl-diphosphate farnesyltransferase activity;farnesyltranstransferase activity;oxidoreductase activity;prenyltransferase activity;squalene synthase activity;transferase activity;transferase activity, transferring alkyl or aryl (other than methyl) groups	cell part;cytoplasmic part;endoplasmic reticulum;endoplasmic reticulum membrane;endoplasmic reticulum part;integral to membrane;intracellular membrane-bounded organelle;intracellular organelle;intracellular organelle part;intracellular part;intrinsic to membrane;membrane;membrane part;membrane-bounded organelle;organelle;organelle membrane;organelle part	Steroid biosynthesis	SQS_PSY		6	6	6	19.2	19.2	19.2	48.115	0	13.096	107410000	21	0.17264	0.841708	-0.0611118	-0.254512	P37268;E9PNM1;E9PS69;E9PJG4	P37268;E9PNM1;E9PS69;E9PJG4	Squalene synthase	FDFT1
27.2062	21.9367	28.7073	28.5779	27.4977	27.5305	27.1201	26.9215	26.9623	27.2505	26.8794	26.5335	biological regulation;blood coagulation;cell surface receptor linked signaling pathway;cellular process;cellular response to stimulus;coagulation;hemostasis;multicellular organismal process;negative regulation of activation of membrane attack complex;negative regulation of apoptosis;negative regulation of biological process;negative regulation of cell death;negative regulation of cellular process…		anchored to external side of plasma membrane;anchored to membrane;anchored to plasma membrane;cell part;compact myelin;extracellular region part;extracellular space;intrinsic to external side of plasma membrane;intrinsic to membrane;intrinsic to plasma membrane;membrane;membrane part;plasma membrane;plasma membrane part;sarcolemma	Complement and coagulation cascades;Hematopoietic cell lineage	UPAR_LY6		4	4	4	25.8	25.8	25.8	14.177	0	28.32	2430700000	80	0.0116814	0.979432	0.0351524	0.0310926	P13987;E9PNW4;E9PR17;H0YET2	P13987;E9PNW4;E9PR17;H0YET2	CD59 glycoprotein	CD59
22.9539	23.6162	24.4514	23.4344	23.3152	23.1089	23.0036	23.26	23.4924	22.4252	23.1018	23.1307	catabolic process;cellular catabolic process;cellular metabolic process;cellular nitrogen compound catabolic process;cellular nitrogen compound metabolic process;cellular process;deoxyribonucleoside catabolic process;deoxyribonucleoside metabolic process;deoxyribonucleotide catabolic process;deoxyribonucleotide metabolic process;deoxyribose phosphate catabolic process;deoxyribose phosphate metabo…	aldehyde-lyase activity;carbon-carbon lyase activity;catalytic activity;deoxyribose-phosphate aldolase activity;lyase activity	cell part;cytoplasm;intracellular part	Pentose phosphate pathway	DeoC		6	6	6	23	23	23	35.23	0	15.055	162390000	13	0.834118	0.261766	-0.411031	-1.13827	Q9Y315;E9PPM8;G3V158;E9PJ44;E9PJB9;E9PML7;E9PPK3;E9PMH9	Q9Y315;E9PPM8;G3V158	Deoxyribose-phosphate aldolase	DERA
23.3894	24.1231	23.5644	23.4679	24.0217	24.1277	23.3748	23.1867	23.2753	23.6794	23.8459	22.1963	cellular component assembly;cellular component assembly at cellular level;cellular component biogenesis;cellular component organization;cellular component organization at cellular level;cellular component organization or biogenesis;cellular component organization or biogenesis at cellular level;cellular macromolecular complex assembly;cellular macromolecular complex subunit organization;cellular …	4 iron, 4 sulfur cluster binding;binding;catalytic activity;cation binding;electron carrier activity;ion binding;iron-sulfur cluster binding;metal cluster binding;metal ion binding;NADH dehydrogenase (quinone) activity;NADH dehydrogenase (ubiquinone) activity;NADH dehydrogenase activity;oxidoreductase activity;oxidoreductase activity, acting on NADH or NADPH;oxidoreductase activity, acting on NAD…	cell part;cytoplasmic part;intracellular membrane-bounded organelle;intracellular organelle;intracellular organelle part;intracellular part;macromolecular complex;membrane;membrane part;membrane-bounded organelle;mitochondrial membrane part;mitochondrial part;mitochondrial respiratory chain complex I;mitochondrion;NADH dehydrogenase complex;organelle;organelle part;protein complex;respiratory cha…	Alzheimer's disease;Huntington's disease;Oxidative phosphorylation;Parkinson's disease	Fer4_7		6	6	6	32.9	32.9	32.9	23.705	0	19.675	182310000	41	1.06447	0.149804	-0.522629	-1.395	O00217;E9PPW7;E9PN51;F8W9K7;E9PKH6;H0YDT4	O00217;E9PPW7;E9PN51;F8W9K7;E9PKH6	NADH dehydrogenase [ubiquinone] iron-sulfur protein 8, mitochondrial	NDUFS8
26.0556	26.0843	26.35	26.3388	26.5543	25.8933	26.4103	26.416	26.0755	25.969	26.1399	26.0266	biological regulation;catabolic process;cellular catabolic process;cellular macromolecule catabolic process;cellular macromolecule metabolic process;cellular metabolic process;cellular process;macromolecule catabolic process;macromolecule metabolic process;metabolic process;modification-dependent macromolecule catabolic process;modification-dependent protein catabolic process;negative regulation …	binding;enzyme binding;K6-linked polyubiquitin binding;polyubiquitin binding;protein binding;small conjugating protein binding;ubiquitin binding;ubiquitin protein ligase binding	Cdc48p-Npl4p-Ufd1p AAA ATPase complex;cell body;cell part;cell projection;cytoplasmic part;dendrite;endoplasmic reticulum part;intracellular membrane-bounded organelle;intracellular organelle;intracellular organelle part;intracellular part;macromolecular complex;membrane part;membrane-bounded organelle;neuron projection;neuronal cell body;nucleus;organelle;organelle part;protein complex		UBA;UBX		8	8	8	48.1	48.1	48.1	33.325	0	117.23	1350700000	129	0.119155	0.89606	-0.0398544	-0.175594	Q04323;E9PRQ7;E9PJ81;A0A087WTZ5	Q04323;E9PRQ7;E9PJ81;A0A087WTZ5	UBX domain-containing protein 1	UBXN1
23.3414	21.6475	23.5665	23.7165	22.723	22.0724	21.1894	23.5455	23.0683	22.9841	23.0273	23.3623	anatomical structure formation involved in morphogenesis;blastocyst formation;cellular macromolecule metabolic process;cellular metabolic process;cellular nitrogen compound metabolic process;cellular process;developmental process;macromolecule metabolic process;metabolic process;nitrogen compound metabolic process;nucleic acid metabolic process;nucleobase-containing compound metabolic process;pri…		cell part;intracellular membrane-bounded organelle;intracellular non-membrane-bounded organelle;intracellular organelle;intracellular organelle part;intracellular part;membrane-bounded organelle;non-membrane-bounded organelle;nuclear part;nucleolus;nucleus;organelle;organelle part		WD40		4	4	4	15.3	15.3	15.3	42.441	0	18.742	138820000	36	0.0127905	0.979201	0.0182387	0.0309684	Q6RFH5;E9PS41;H0YFP2	Q6RFH5;E9PS41	WD repeat-containing protein 74	WDR74
24.6072	25.1623	22.2866	22.9106	25.461	25.2406	24.945	24.1757	25.4741	24.9734	24.977	24.764	autophagy;catabolic process;cellular catabolic process;cellular component organization;cellular component organization or biogenesis;cellular membrane organization;cellular metabolic process;cellular process;endosome transport;establishment of localization;establishment of localization in cell;establishment of protein localization;intracellular transport;membrane organization;metabolic process;pr…	binding;lipid binding	autophagic vacuole membrane;cell part;cytoplasmic part;cytoplasmic vesicle;cytoplasmic vesicle membrane;cytoplasmic vesicle part;cytosol;endosomal part;endosome membrane;integral to membrane;intracellular organelle;intracellular organelle part;intracellular part;intrinsic to membrane;late endosome membrane;lysosomal membrane;membrane;membrane part;midbody;organelle;organelle membrane;organelle pa…	Endocytosis	EMP70;Snf7		7	7	7	8.7	8.7	8.7	92.386	0	8.4901	557520000	37	0.4996	0.396314	0.606807	0.898291	E9PSI1;Q9BY43;E9PQI5;E9PQ80;O15321;H0YI89;E9PJM1;G3V1B9;E9PMQ9	E9PSI1;Q9BY43;E9PQI5;E9PQ80	Charged multivesicular body protein 4a	CHMP4A
24.8917	24.7914	24.961	24.8454	24.2845	24.9553	24.9066	25.1152	24.8129	24.8131	24.8291	24.7309	cellular component organization;cellular component organization at cellular level;cellular component organization or biogenesis;cellular component organization or biogenesis at cellular level;cellular process;COPII vesicle coating;endoplasmic reticulum organization;establishment of localization;establishment of protein localization;organelle organization;protein transport;transport;vesicle coatin…		cell part;cytoplasmic part;cytosol;endoplasmic reticulum membrane;endoplasmic reticulum part;Golgi apparatus part;Golgi membrane;intracellular organelle part;intracellular part;membrane;membrane part;organelle membrane;organelle part		Sec16		15	15	15	11.6	11.6	11.6	251.89	0	41.206	484450000	87	0.290015	0.773067	0.0797548	0.366615	J3KNL6;F1T0I1;O15027;X6RGP5;A0A0C4DH09;Q8N9G1	J3KNL6;F1T0I1;O15027;X6RGP5;A0A0C4DH09	Protein transport protein Sec16A	SEC16A
24.7717	25.0868	24.5523	24.9759	27.1795	26.3707	25.3569	25.6222	26.8136	27.0983	25.6873	25.4722	anatomical structure morphogenesis;biological regulation;cellular component organization;cellular component organization at cellular level;cellular component organization or biogenesis;cellular component organization or biogenesis at cellular level;cellular macromolecule metabolic process;cellular metabolic process;cellular nitrogen compound metabolic process;cellular process;cellular response to…	binding;chromatin binding;chromatin DNA binding;DNA binding;nucleic acid binding;nucleosomal DNA binding;nucleosome binding;structure-specific DNA binding	cell part;chromatin;chromosomal part;cytoplasm;intracellular membrane-bounded organelle;intracellular organelle;intracellular organelle part;intracellular part;membrane-bounded organelle;nucleus;organelle;organelle part		HMG14_17		1	1	1	13	13	13	10.659	0	6.8179	1057800000	41	0.461193	0.442178	0.518948	0.830997	P05114;F2Z2W6;F2Z2Y5;H7BXJ5	P05114;F2Z2W6;F2Z2Y5;H7BXJ5	Non-histone chromosomal protein HMG-14	HMGN1
24.2695	24.7401	23.1265	23.7651	24.0721	24.4774	24.4072	23.6703	24.5484	24.4236	23.7054	24.2459	axon guidance;chemotaxis;establishment of localization;lipid metabolic process;lipid transport;locomotion;metabolic process;multicellular organismal process;neurological system process;organic substance transport;phospholipid transport;primary metabolic process;response to chemical stimulus;response to external stimulus;response to stimulus;sensory perception;sensory perception of light stimulus;…	binding;carboxylic acid binding;coenzyme binding;cofactor binding;fatty acid binding;fatty-acyl-CoA binding;lipid binding;lipid transporter activity;monocarboxylic acid binding;phosphatidylcholine transmembrane transporter activity;phosphatidylinositol binding;phosphatidylinositol transporter activity;phospholipid binding;phospholipid transporter activity;stearic acid binding;substrate-specific t…	cell part;cytoplasm;intracellular;intracellular part		IP_trans		7	6	6	30.4	27	27	31.806	0	7.5602	347190000	36	0.124295	0.846886	0.0916955	0.24052	Q00169;F5GWE5;I3L471;I3L4C0;I3L4U7;I3L459;I3L4H1;I3L3W1;I3L2X8;I3NI10	Q00169;F5GWE5	Phosphatidylinositol transfer protein alpha isoform	PITPNA
24.0853	23.6925	24.6809	24.8084	24.5155	24.6186	22.0195	22.8989	23.894	23.6849	23.9173	24.1422	2'-deoxyribonucleotide metabolic process;adenosine catabolic process;adenosine metabolic process;aging;amine transport;anatomical structure development;B cell activation;B cell activation involved in immune response;B cell differentiation;behavior;biological adhesion;biological regulation;biosynthetic process;catabolic process;cell activation;cell activation involved in immune response;cell adhes…	adenosine deaminase activity;binding;catalytic activity;cation binding;deaminase activity;hydrolase activity;hydrolase activity, acting on carbon-nitrogen (but not peptide) bonds;hydrolase activity, acting on carbon-nitrogen (but not peptide) bonds, in cyclic amidines;ion binding;metal ion binding;nucleoside binding;purine nucleoside binding;transition metal ion binding;zinc ion binding	cell body;cell junction;cell part;cell projection cytoplasm;cell projection part;cytoplasm;cytoplasmic membrane-bounded vesicle lumen;cytoplasmic part;cytoplasmic vesicle part;cytosol;dendrite cytoplasm;external side of plasma membrane;extracellular region part;extracellular space;intracellular membrane-bounded organelle;intracellular organelle;intracellular organelle part;intracellular part;lyso…	Primary immunodeficiency;Purine metabolism	A_deaminase	+	3	3	3	20.9	20.9	20.9	40.764	0.00056738	2.394	367100000	28	1.57872	0.0288941	-0.97408	-2.05375	P00813;F5GXW0;F5GWI4;F5GYD4	P00813;F5GXW0;F5GWI4;F5GYD4	Adenosine deaminase	ADA
22.3452	22.0857	22.6808	22.5042	22.4589	22.4049	22.5344	22.8765	22.4148	22.3739	22.418	22.407	anatomical structure development;anion transport;biological regulation;cell development;cellular developmental process;cellular macromolecule metabolic process;cellular metabolic process;cellular process;cellular protein metabolic process;cellular response to stimulus;chloride transport;developmental process;establishment of localization;inorganic anion transport;intracellular protein kinase casc…	adenyl nucleotide binding;adenyl ribonucleotide binding;ATP binding;binding;catalytic activity;enzyme binding;enzyme inhibitor activity;enzyme regulator activity;kinase activity;kinase inhibitor activity;kinase regulator activity;nucleotide binding;phosphatase binding;phosphotransferase activity, alcohol group as acceptor;protein binding;protein kinase activity;protein kinase inhibitor activity;p…	cell junction;cell part;cell-cell junction;cytoplasm;intracellular part;membrane;occluding junction;plasma membrane;tight junction		OSR1_C;Pkinase		4	4	4	2.4	2.4	2.4	250.79	0	9.141	90898000	13	0.360716	0.728385	0.0907962	0.4286	Q9H4A3;F5GWT4;Q9Y3S1;Q96J92;H0YH68;F6UYG0;K7ENT7;A6PVV2;F8W9F9;H0Y7T5	Q9H4A3;F5GWT4	Serine/threonine-protein kinase WNK1	WNK1
23.417	22.8397	25.8674	23.4761	23.881	23.549	23.4925	23.894	22.9435	23.6139	24.0115	22.7979	cellular macromolecule metabolic process;cellular metabolic process;cellular process;cellular protein metabolic process;electron transport chain;generation of precursor metabolites and energy;macromolecule metabolic process;macromolecule modification;metabolic process;mitochondrial electron transport, succinate to ubiquinone;oxidation-reduction process;primary metabolic process;protein metabolic …		cell part;cytoplasmic part;intracellular membrane-bounded organelle;intracellular non-membrane-bounded organelle;intracellular organelle;intracellular organelle part;intracellular part;membrane-bounded organelle;mitochondrion;non-membrane-bounded organelle;nuclear part;nucleolus;organelle;organelle part		Sdh5		3	3	3	17.5	17.5	17.5	19.599	0	10.056	192830000	37	0.354886	0.552255	-0.379471	-0.661466	Q9NX18;F5GYJ5	Q9NX18;F5GYJ5	Succinate dehydrogenase assembly factor 2, mitochondrial	SDHAF2
27.2379	27.6855	27.7982	27.4728	27.5148	27.4499	27.4327	27.5064	27.61	27.3482	27.3812	27.5064	biological regulation;cellular macromolecule metabolic process;cellular metabolic process;cellular nitrogen compound metabolic process;cellular process;cellular protein metabolic process;cellular response to stimulus;cellular response to stress;DNA metabolic process;DNA repair;macromolecule metabolic process;macromolecule modification;metabolic process;negative regulation of biological process;ne…	binding;catalytic activity;cysteine-type peptidase activity;exopeptidase activity;hydrolase activity;NEDD8-specific protease activity;omega peptidase activity;peptidase activity;peptidase activity, acting on L-amino acid peptides;protein binding;small conjugating protein binding;small conjugating protein-specific protease activity;ubiquitin binding;ubiquitin-specific protease activity	cell part;cytoplasm;intracellular part		Peptidase_C65		11	11	11	50.6	50.6	50.6	31.284	0	206.92	3052200000	181	0.301784	0.789525	-0.0623871	-0.330154	Q96FW1;F5GYN4;J3KR44;F5GYJ8;F5H6Q1;F5H3F0	Q96FW1;F5GYN4;J3KR44;F5GYJ8;F5H6Q1	Ubiquitin thioesterase OTUB1	OTUB1
23.9907	24.123	24.7957	24.2975	24.0708	23.9785	23.614	23.6869	23.6447	23.4753	23.6896	22.853	activation of signaling protein activity involved in unfolded protein response;anatomical structure development;anatomical structure formation involved in morphogenesis;ATP hydrolysis coupled proton transport;biological regulation;brain development;cation homeostasis;cation transport;cell projection assembly;cell projection organization;cell surface receptor linked signaling pathway;cellular cati…	active transmembrane transporter activity;ATPase activity;ATPase activity, coupled;ATPase activity, coupled to movement of substances;ATPase activity, coupled to transmembrane movement of ions;ATPase activity, coupled to transmembrane movement of ions, phosphorylative mechanism;ATPase activity, coupled to transmembrane movement of substances;catalytic activity;cation transmembrane transporter act…	apical plasma membrane;axon part;axon terminus;cell part;cell projection part;clathrin-coated vesicle;coated vesicle;cytoplasmic membrane-bounded vesicle;cytoplasmic part;cytoplasmic vesicle;cytoplasmic vesicle membrane;cytoplasmic vesicle part;early endosome;endocytic vesicle membrane;endosomal part;endosome;endosome membrane;intracellular membrane-bounded organelle;intracellular organelle;intra…	Collecting duct acid secretion;Epithelial cell signaling in Helicobacter pylori infection;ko05152;Lysosome;Oxidative phosphorylation;Phagosome;Rheumatoid arthritis;Vibrio cholerae infection	vATP-synt_AC39	+	6	6	6	30.5	30.5	30.5	40.329	0	18.81	236520000	54	2.53738	0.00642553	-0.715444	-2.52931	P61421;F5GYQ1;J3QL14;R4GN72;H3BQB4;H3BSG7;H3BQJ1	P61421;F5GYQ1;J3QL14;R4GN72	V-type proton ATPase subunit d 1	ATP6V0D1
22.4871	21.4457	23.6548	22.8263	22.2102	22.8197	22.0719	22.9435	22.0646	22.4103	22.5728	23.0137	anatomical structure homeostasis;anatomical structure morphogenesis;base-excision repair;biological regulation;biosynthetic process;cell cycle;cell division;cellular biosynthetic process;cellular component organization;cellular component organization at cellular level;cellular component organization or biogenesis;cellular component organization or biogenesis at cellular level;cellular macromolecu…	adenyl nucleotide binding;adenyl ribonucleotide binding;ATP binding;binding;catalytic activity;cation binding;DNA binding;DNA ligase (ATP) activity;DNA ligase activity;ion binding;ligase activity;ligase activity, forming phosphoric ester bonds;metal ion binding;nucleic acid binding;nucleotide binding;purine nucleotide binding;purine ribonucleoside triphosphate binding;purine ribonucleotide bindin…	cell part;chromosome;cytoplasmic part;intracellular membrane-bounded organelle;intracellular non-membrane-bounded organelle;intracellular organelle;intracellular organelle part;intracellular part;membrane-bounded organelle;mitochondrion;non-membrane-bounded organelle;nuclear part;nucleoplasm;organelle;organelle part	Base excision repair;DNA replication;Mismatch repair;Nucleotide excision repair	DNA_ligase_A_C;DNA_ligase_A_M;DNA_ligase_A_N		4	4	4	6	6	6	101.73	0	14.049	96532000	47	0.0642716	0.917408	-0.0611668	-0.13775	P18858;F5GZ28;M0R0Q7	P18858;F5GZ28;M0R0Q7	DNA ligase 1;DNA ligase	LIG1
30.953	30.5714	30.9581	31.1335	30.4685	30.7686	30.3249	30.1831	30.077	30.0647	30.1295	29.6827	amine transport;amino acid import;amino acid transport;aromatic amino acid transport;biological regulation;blood coagulation;branched-chain aliphatic amino acid transport;carbohydrate metabolic process;carboxylic acid transport;cell growth;cell migration;cell motility;cellular component movement;cellular process;coagulation;establishment of localization;growth;hemostasis;immune system process;leu…	active transmembrane transporter activity;amine transmembrane transporter activity;amino acid transmembrane transporter activity;antiporter activity;binding;calcium ion transmembrane transporter activity;calcium:cation antiporter activity;calcium:sodium antiporter activity;carboxylic acid transmembrane transporter activity;catalytic activity;cation binding;cation transmembrane transporter activit…	apical plasma membrane;cell part;cell surface;cytoplasmic membrane-bounded vesicle;cytoplasmic part;cytoplasmic vesicle;integral to membrane;intracellular membrane-bounded organelle;intracellular organelle;intracellular part;intrinsic to membrane;melanosome;membrane;membrane part;membrane-bounded organelle;membrane-bounded vesicle;organelle;pigment granule;plasma membrane;plasma membrane part;ves…	Protein digestion and absorption	Alpha-amylase;DUF3459	+	36	36	27	57.3	57.3	44.1	67.993	0	323.31	20863000000	765	3.51389	0.00133333	-0.731877	-3.10359	P08195;F5GZS6;J3KPF3;F5GZI0;H0YFS2;H0YFX4	P08195;F5GZS6;J3KPF3	4F2 cell-surface antigen heavy chain	SLC3A2
26.3941	26.1213	27.2564	26.2851	26.3428	26.3244	26.529	27.0798	26.3177	26.1378	26.5221	26.2327	biosynthetic process;cellular biosynthetic process;cellular component assembly;cellular component assembly at cellular level;cellular component organization;cellular component organization at cellular level;cellular component organization or biogenesis;cellular component organization or biogenesis at cellular level;cellular macromolecular complex assembly;cellular macromolecular complex subunit o…	binding;nucleic acid binding;RNA binding	catalytic step 2 spliceosome;cell part;cytoplasmic part;cytosol;intracellular organelle part;intracellular part;macromolecular complex;nuclear part;nucleoplasm;organelle part;ribonucleoprotein complex;small nuclear ribonucleoprotein complex;spliceosomal complex;U12-type spliceosomal complex;U7 snRNP	Spliceosome	LSM		4	4	4	67.1	67.1	67.1	8.496	0	28.604	1677300000	82	0.0256528	0.966856	0.0158447	0.050338	P62308;Q49AN9;F5H013;A8MWD9;C9JVQ0	P62308;Q49AN9;F5H013;A8MWD9	Small nuclear ribonucleoprotein G;Putative small nuclear ribonucleoprotein G-like protein 15	SNRPG;SNRPGP15
22.8657	22.4518	22.7791	23.1781	22.5812	23.009	22.7349	22.9153	22.8542	22.3874	23.2365	22.9793	aromatic compound biosynthetic process;biosynthetic process;cellular aromatic compound metabolic process;cellular biosynthetic process;cellular component organization;cellular component organization or biogenesis;cellular metabolic process;cellular nitrogen compound biosynthetic process;cellular nitrogen compound metabolic process;cellular process;coenzyme biosynthetic process;coenzyme metabolic …	adenyl nucleotide binding;adenyl ribonucleotide binding;ATP binding;binding;catalytic activity;cation binding;ion binding;metal ion binding;nucleotide binding;purine nucleotide binding;purine ribonucleoside triphosphate binding;purine ribonucleotide binding;ribonucleotide binding;transferase activity	cell junction;cell part;cytoplasm;cytoskeleton;intracellular non-membrane-bounded organelle;intracellular organelle;intracellular part;membrane;non-membrane-bounded organelle;organelle;plasma membrane;postsynaptic membrane;synapse part;synaptic membrane		MoCF_biosynth;MoeA_C;MoeA_N		6	6	6	16	16	16	79.748	0	12.573	114370000	30	0.0946466	0.907324	0.0404587	0.15627	Q9NQX3;F5H039;G3V582;H0YJ30;H0YJR5	Q9NQX3;F5H039;G3V582	Gephyrin;Molybdopterin adenylyltransferase;Molybdopterin molybdenumtransferase	GPHN
23.3885	23.5538	23.7727	24.385	23.3791	23.2613	24.0527	23.8848	23.6014	23.44	23.9761	23.9944	biological regulation;cellular macromolecule metabolic process;cellular metabolic process;cellular nitrogen compound metabolic process;cellular process;macromolecule metabolic process;macromolecule modification;metabolic process;ncRNA metabolic process;ncRNA processing;nitrogen compound metabolic process;nucleic acid metabolic process;nucleobase-containing compound metabolic process;positive regu…	binding;carbon-oxygen lyase activity;catalytic activity;DNA binding;hydro-lyase activity;intramolecular transferase activity;isomerase activity;ligand-dependent nuclear receptor transcription coactivator activity;lyase activity;nucleic acid binding;protein binding transcription factor activity;pseudouridine synthase activity;pseudouridylate synthase activity;RNA binding;transcription coactivator …	cell part;cytoplasmic part;intracellular membrane-bounded organelle;intracellular non-membrane-bounded organelle;intracellular organelle;intracellular organelle part;intracellular part;macromolecular complex;membrane-bounded organelle;mitochondrion;non-membrane-bounded organelle;nuclear part;nucleolus;nucleoplasm part;nucleus;organelle;organelle part;protein complex;transcription factor complex		PseudoU_synth_1		7	7	7	21.5	21.5	21.5	47.47	0	13	202590000	27	0.482381	0.537495	0.201502	0.679595	Q9Y606;F5H1S9;G8JLB3;F5GY32;F5GXL3;F5H168;F8W9U5;F5H1B2	Q9Y606;F5H1S9;G8JLB3	tRNA pseudouridine synthase A, mitochondrial;tRNA pseudouridine synthase	PUS1
22.995	22.1867	24.0211	23.7881	23.104	22.9888	22.8289	23.2017	22.9074	22.572	22.7449	23.2956	biosynthetic process;cellular aromatic compound metabolic process;cellular biosynthetic process;cellular macromolecule metabolic process;cellular metabolic process;cellular nitrogen compound biosynthetic process;cellular nitrogen compound metabolic process;cellular process;cellular protein metabolic process;cofactor biosynthetic process;cofactor metabolic process;heme biosynthetic process;heme me…	catalytic activity;hydroxymethylbilane synthase activity;transferase activity;transferase activity, transferring alkyl or aryl (other than methyl) groups	cell part;cytoplasmic part;cytosol;intracellular part	Porphyrin and chlorophyll metabolism	Porphobil_deam;Porphobil_deamC		4	4	4	14.4	14.4	14.4	39.33	0	15.124	127170000	55	0.399275	0.555542	-0.255501	-0.655351	P08397;F5H345;F5H4W5;F5H4X2;F5H0P4;F5GY90;F5H226	P08397;F5H345	Porphobilinogen deaminase	HMBS
28.5732	28.5917	29.1105	29.2919	28.6318	28.6835	28.8259	29.4083	28.8032	28.842	28.9125	29.1225	biological regulation;biosynthetic process;cellular biosynthetic process;cellular component assembly;cellular component assembly at cellular level;cellular component organization;cellular component organization at cellular level;cellular component organization or biogenesis;cellular component organization or biogenesis at cellular level;cellular macromolecular complex assembly;cellular macromolec…		cell part;cytoplasmic membrane-bounded vesicle;cytoplasmic part;cytoplasmic vesicle;intracellular membrane-bounded organelle;intracellular organelle;intracellular part;melanosome;membrane-bounded organelle;membrane-bounded vesicle;nucleus;organelle;pigment granule;vesicle		NAP		15	13	6	53.7	50.9	17.6	45.374	0	236.05	8332200000	308	0.516984	0.550147	0.171975	0.664638	P55209;F8VY35;F5H4R6;F8VUX1;F8W0J6;H0YIV4;F8W020;F8VXI6;F8VV59;B7Z9C2;F8W118;H0YHC3;F8VVB5;F8VRJ2	P55209;F8VY35;F5H4R6;F8VUX1;F8W0J6;H0YIV4;F8W020;F8VXI6;F8VV59;B7Z9C2;F8W118	Nucleosome assembly protein 1-like 1	NAP1L1
26.7249	26.7154	26.9528	27.1586	26.8229	26.6438	26.6861	26.771	26.6012	26.1546	26.5628	26.3584	anatomical structure morphogenesis;anterior/posterior pattern specification;cellular macromolecule metabolic process;cellular metabolic process;cellular nitrogen compound metabolic process;cellular process;developmental process;embryonic morphogenesis;macromolecule metabolic process;metabolic process;morphogenesis of an epithelium;morphogenesis of embryonic epithelium;mRNA 3'-end processing;mRNA …	binding;mRNA binding;nucleic acid binding;nucleotide binding;RNA binding	cell part;cytoplasmic part;intracellular membrane-bounded organelle;intracellular organelle;intracellular part;membrane-bounded organelle;mitochondrion;organelle				13	13	13	40.4	40.4	40.4	53.126	0	65.2	1406500000	188	1.57118	0.141922	-0.314063	-1.42013	Q12849;H0Y8R1;F5H5I6;H0YAK1;H0YAM1	Q12849;H0Y8R1;F5H5I6;H0YAK1	G-rich sequence factor 1	GRSF1
23.2894	22.937	23.0477	23.2493	23.0917	23.0349	23.1159	23.4689	23.2215	23.1596	22.5983	22.6573							5	5	5	4.1	4.1	4.1	222	0	26.892	136910000	32	0.191918	0.820603	-0.0714509	-0.286463	Q86XA9;F5H619;H7C5W6;H0YIW3;F8VQQ6	Q86XA9;F5H619;H7C5W6	HEAT repeat-containing protein 5A	HEATR5A
23.8422	24.2332	24.7994	24.4579	23.7207	24.7982	24.2613	24.4503	24.8794	24.4886	24.5103	24.7576	biosynthetic process;cellular biosynthetic process;cellular component assembly;cellular component organization;cellular component organization or biogenesis;cellular macromolecule metabolic process;cellular metabolic process;cellular nitrogen compound metabolic process;cellular process;macromolecular complex assembly;macromolecular complex subunit organization;macromolecule metabolic process;meta…	binding;nucleic acid binding;nucleotide binding;RNA binding	cell part;intracellular organelle part;intracellular part;macromolecular complex;mRNA cleavage factor complex;nuclear part;nucleoplasm part;organelle part;protein complex	mRNA surveillance pathway	RRM_1		6	6	6	16.6	16.6	16.6	52.049	0	42.094	414240000	44	0.581264	0.456908	0.249355	0.804669	Q8N684;F5H669;J3QT54;F5H6M0;F5H047;F5H5B7;F5H1W4;F5H2K8;F5H6P5;F5H6A8;F5GXA3;C9JM38;C9J286;C9J323	Q8N684;F5H669;J3QT54;F5H6M0;F5H047	Cleavage and polyadenylation specificity factor subunit 7	CPSF7
26.4058	26.53	26.9032	26.7814	26.3405	26.462	26.523	26.5502	26.3644	26.3511	26.4439	26.3908	biological regulation;cellular component organization;cellular component organization or biogenesis;cellular membrane organization;cellular process;defense response;establishment of localization;establishment of localization in cell;establishment of protein localization;establishment of RNA localization;immune response;immune system process;innate immune response;intracellular protein transport;i…	adenyl nucleotide binding;adenyl ribonucleotide binding;ATP binding;binding;catalytic activity;hydrolase activity;hydrolase activity, acting on acid anhydrides;hydrolase activity, acting on acid anhydrides, in phosphorus-containing anhydrides;motor activity;nucleoside-triphosphatase activity;nucleotide binding;purine nucleotide binding;purine ribonucleoside triphosphate binding;purine ribonucleot…	basal plasma membrane;brush border;cell part;cell projection;cell projection membrane;cell projection part;cytoplasmic part;cytoskeletal part;cytosol;extracellular membrane-bounded organelle;extracellular organelle;extracellular region part;extracellular vesicular exosome;filamentous actin;intracellular membrane-bounded organelle;intracellular non-membrane-bounded organelle;intracellular organell…		IQ;Myosin_head;Myosin_TH1		23	23	20	28.3	28.3	23.8	121.68	0	138.4	1330600000	188	0.697931	0.541348	-0.133279	-0.675713	O00159;F5H6E2;I3L204;I3L4D4;I3L3Y6;I3L168;I3L3F5	O00159;F5H6E2	Unconventional myosin-Ic	MYO1C
24.5964	25.1783	25.4286	25.5534	25.5648	25.4073	24.7253	24.8536	24.3257	24.886	24.277	24.0312	amine metabolic process;carboxylic acid metabolic process;cell differentiation;cellular amine metabolic process;cellular amino acid metabolic process;cellular component assembly;cellular component organization;cellular component organization or biogenesis;cellular developmental process;cellular ketone metabolic process;cellular metabolic process;cellular modified amino acid metabolic process;cell…	amine binding;amino acid binding;antioxidant activity;binding;carboxylic acid binding;catalytic activity;glutathione binding;glutathione peroxidase activity;glutathione transferase activity;modified amino acid binding;oxidoreductase activity;oxidoreductase activity, acting on peroxide as acceptor;peptide binding;peroxidase activity;transferase activity;transferase activity, transferring alkyl or …	apical part of cell;cell part;cytoplasmic part;endoplasmic reticulum;endoplasmic reticulum membrane;endoplasmic reticulum part;integral to membrane;intracellular membrane-bounded organelle;intracellular organelle;intracellular organelle part;intracellular part;intrinsic to membrane;membrane;membrane part;membrane-bounded organelle;microbody;microbody membrane;microbody part;mitochondrial inner me…	Drug metabolism - cytochrome P450;Glutathione metabolism;Metabolism of xenobiotics by cytochrome P450	MAPEG	+	6	6	6	36.8	36.8	36.8	17.598	0	38.686	489230000	57	2.39694	0.00708333	-0.77166	-2.50764	P10620;F5H7F6;F5H6X2;F5GX73;F5H613	P10620;F5H7F6;F5H6X2;F5GX73;F5H613	Microsomal glutathione S-transferase 1	MGST1
23.5852	23.6269	24.0086	24.1607	22.9044	23.5011	23.4689	23.7535	21.9432	23.3986	23.244	24.0175	cellular macromolecule metabolic process;cellular metabolic process;cellular nitrogen compound metabolic process;cellular process;cellular protein metabolic process;macromolecule metabolic process;macromolecule modification;metabolic process;mRNA metabolic process;mRNA processing;nitrogen compound metabolic process;nuclear mRNA splicing, via spliceosome;nucleic acid metabolic process;nucleobase-c…	catalytic activity;cis-trans isomerase activity;isomerase activity;peptidyl-prolyl cis-trans isomerase activity	catalytic step 2 spliceosome;cell part;intracellular membrane-bounded organelle;intracellular organelle;intracellular organelle part;intracellular part;macromolecular complex;membrane-bounded organelle;nuclear part;nucleus;organelle;organelle part;ribonucleoprotein complex;spliceosomal complex		Pro_isomerase;WD40		7	7	7	17.8	17.8	17.8	73.574	0	29.541	189990000	30	0.436676	0.500444	-0.326874	-0.734386	Q96BP3;F5H7P7;D6RD43;D6R9Q1;D6RB19;D6RHV0;H0Y8N5	Q96BP3;F5H7P7	Peptidylprolyl isomerase domain and WD repeat-containing protein 1	PPWD1
24.7485	24.8559	24.4004	24.6771	24.8025	24.6383	24.1954	24.7459	24.7534	24.3326	24.6963	24.8481	biological regulation;cellular process;cellular response to stimulus;intracellular signal transduction;positive regulation of catalytic activity;positive regulation of GTPase activity;positive regulation of hydrolase activity;positive regulation of molecular function;positive regulation of Ras GTPase activity;regulation of biological process;regulation of catabolic process;regulation of catalytic…	actin binding;binding;cytoskeletal protein binding;enzyme activator activity;enzyme inhibitor activity;enzyme regulator activity;GTPase activator activity;GTPase inhibitor activity;GTPase regulator activity;nucleoside-triphosphatase regulator activity;protein binding;Ras GTPase activator activity;small GTPase regulator activity	actin cytoskeleton;cell part;cell projection;cytoskeletal part;cytoskeleton;intracellular;intracellular non-membrane-bounded organelle;intracellular organelle;intracellular organelle part;intracellular part;macromolecular complex;microtubule;microvillus;non-membrane-bounded organelle;organelle;organelle part;protein complex	Regulation of actin cytoskeleton	CH;IQ;RasGAP;RasGAP_C		13	11	11	14.9	13.9	13.9	180.58	0	41.473	375810000	59	0.314346	0.745881	-0.0918385	-0.405247	Q13576;F5H7S7;E7EWC2;D6R939;E9PDT6	Q13576;F5H7S7;E7EWC2	Ras GTPase-activating-like protein IQGAP2	IQGAP2
23.2207	23.9861	23.3438	23.3495	22.8225	23.4972	23.0865	23.1148	23.113	23.2805	22.739	23.3091	anatomical structure development;base-excision repair;cellular macromolecule metabolic process;cellular metabolic process;cellular nitrogen compound metabolic process;cellular process;cellular response to stimulus;cellular response to stress;developmental process;DNA metabolic process;DNA repair;hippocampus development;macromolecule metabolic process;metabolic process;nitrogen compound metabolic …	binding;damaged DNA binding;DNA binding;nucleic acid binding	cell part;intracellular membrane-bounded organelle;intracellular organelle;intracellular organelle part;intracellular part;membrane-bounded organelle;nuclear part;nucleoplasm;nucleus;organelle;organelle part	Base excision repair	BRCT;XRCC1_N		7	7	7	13.1	13.1	13.1	69.476	0	6.3229	165910000	22	0.781144	0.364015	-0.262795	-0.953325	P18887;F5H8D7;M0QYS5;M0QZ96;M0R0D2;M0R1U8	P18887;F5H8D7	DNA repair protein XRCC1	XRCC1
22.4049	22.3604	22.2708	22.6316	22.0095	22.5045	22.453	22.703	22.5192	22.3998	21.1419	22.592	anatomical structure development;biological regulation;biosynthetic process;cellular biosynthetic process;cellular component organization;cellular component organization at cellular level;cellular component organization or biogenesis;cellular component organization or biogenesis at cellular level;cellular macromolecule biosynthetic process;cellular macromolecule metabolic process;cellular metabol…	binding;cation binding;DNA binding;ion binding;metal ion binding;nucleic acid binding;regulatory region DNA binding;regulatory region nucleic acid binding;transcription regulatory region DNA binding	cell part;chromatin remodeling complex;histone methyltransferase complex;intracellular organelle part;intracellular part;macromolecular complex;methyltransferase complex;nuclear part;nucleoplasm part;organelle part;protein complex;Set1C/COMPASS complex		SPRY		4	4	4	10.2	10.2	10.2	68.722	0	20.827	87694000	28	0.0915637	0.895306	-0.0621208	-0.176727	Q9UBL3;F5H8F7;H0YBF6;H0YAQ0	Q9UBL3;F5H8F7;H0YBF6	Set1/Ash2 histone methyltransferase complex subunit ASH2	ASH2L
23.7036	22.3439	24.5293	23.999	23.3373	23.4246	23.8469	24.0681	23.7524	23.4414	23.8128	23.9432	cellular metabolic process;cellular nitrogen compound metabolic process;cellular process;metabolic process;nitrogen compound metabolic process;nucleic acid metabolic process;nucleic acid phosphodiester bond hydrolysis;nucleobase-containing compound metabolic process;primary metabolic process	binding;catalytic activity;cation binding;exonuclease activity;hydrolase activity;hydrolase activity, acting on ester bonds;ion binding;metal ion binding;nuclease activity;nucleic acid binding	cell part;intracellular		RNase_T		3	3	3	11.9	11.9	11.9	37.238	0	5.3597	220240000	54	0.362549	0.582787	0.254523	0.617424	O43414;F6QUN3;H0Y4B0;F6UGJ8	O43414;F6QUN3;H0Y4B0;F6UGJ8	ERI1 exoribonuclease 3	ERI3
24.8462	24.8222	25.3645	25.1476	24.5253	24.6795	24.2221	24.0014	24.0118	24.0156	24.1036	24.1451	amine metabolic process;aminoglycan catabolic process;aminoglycan metabolic process;carbohydrate catabolic process;carbohydrate metabolic process;catabolic process;cellular catabolic process;cellular metabolic process;cellular process;glycosaminoglycan catabolic process;glycosaminoglycan metabolic process;keratan sulfate catabolic process;keratan sulfate metabolic process;macromolecule catabolic …	binding;catalytic activity;cation binding;hydrolase activity;hydrolase activity, acting on ester bonds;ion binding;metal ion binding;N-acetylglucosamine-6-sulfatase activity;sulfuric ester hydrolase activity	cell part;cytoplasmic part;intracellular membrane-bounded organelle;intracellular organelle;intracellular organelle lumen;intracellular organelle part;intracellular part;lysosomal lumen;lysosome;lytic vacuole;membrane-bounded organelle;membrane-enclosed lumen;organelle;organelle lumen;organelle part;vacuolar lumen;vacuolar part;vacuole	Glycosaminoglycan degradation;Lysosome	Sulfatase	+	8	8	8	22.5	22.5	22.5	62.081	0	32.074	340600000	54	4.00271	0.000551724	-0.814274	-3.525	P15586;H7C3P4;F6S8M0;F5H4C6;H0YFA9	P15586;H7C3P4;F6S8M0;F5H4C6;H0YFA9	N-acetylglucosamine-6-sulfatase	GNS
23.3467	21.7356	21.9412	22.2702	23.6877	23.2458	24.096	21.9652	23.7314	23.6007	23.7723	23.8283							18	1	0	41.6	2.4	0	54.719	0	6.5272	189690000	26	0.940766	0.142005	0.794464	1.41956	F6TLX2;I3L1I0	F6TLX2		GLOD4
28.4088	28.3692	28.7401	28.8216	28.2609	28.3153	28.4536	28.5999	28.3644	28.2954	28.3908	28.4354	amine catabolic process;amine metabolic process;anatomical structure morphogenesis;biological regulation;biosynthetic process;body fluid secretion;carbamoyl phosphate biosynthetic process;carbamoyl phosphate metabolic process;carboxylic acid catabolic process;carboxylic acid metabolic process;catabolic process;cellular amine metabolic process;cellular amino acid catabolic process;cellular amino a…	adenyl nucleotide binding;adenyl ribonucleotide binding;amine binding;amino acid binding;aspartate binding;aspartate carbamoyltransferase activity;ATP binding;binding;carbamoyl-phosphate synthase (glutamine-hydrolyzing) activity;carbon-nitrogen ligase activity, with glutamine as amido-N-donor;carboxyl- or carbamoyltransferase activity;carboxylic acid binding;catalytic activity;cation binding;dihy…	axon part;cell body;cell part;cell projection part;cytoplasmic part;cytosol;intracellular organelle part;intracellular part;macromolecular complex;neuronal cell body;nuclear matrix;nuclear part;organelle part;protein complex;synapse part;terminal button	Alanine, aspartate and glutamate metabolism;Pyrimidine metabolism	Amidohydro_1;CPSase_L_chain;CPSase_L_D2;CPSase_L_D3;CPSase_sm_chain;GATase;MGS;OTCace;OTCace_N		69	66	66	45.4	44.4	44.4	242.98	0	262.1	5692700000	671	0.249539	0.806229	-0.0627279	-0.306226	P27708;F8VPD4;H7C2E4;H7C3Z5;H7BZB3	P27708;F8VPD4	CAD protein;Glutamine-dependent carbamoyl-phosphate synthase;Aspartate carbamoyltransferase;Dihydroorotase	CAD
22.7454	23.2613	21.8351	22.6844	21.3218	22.5052	22.6199	22.0389	23.2031	22.594	22.7167	22.4497			cell part;intracellular membrane-bounded organelle;intracellular organelle;intracellular part;membrane-bounded organelle;nucleus;organelle				5	5	0	4.3	4.3	0	160.74	0	5.1745	108050000	12	0.276853	0.680934	0.2115	0.498817	F8VU51	F8VU51		YLPM1
24.405	24.828	24.5717	25.2039	24.2122	24.3777	23.7928	24.1677	23.8888	24.3696	23.6847	23.2421	cellular macromolecule metabolic process;cellular metabolic process;cellular process;cellular protein metabolic process;macromolecule metabolic process;macromolecule modification;metabolic process;peptidyl-amino acid modification;peptidyl-proline modification;primary metabolic process;protein folding;protein metabolic process;protein modification process;protein peptidyl-prolyl isomerization	binding;catalytic activity;cis-trans isomerase activity;drug binding;FK506 binding;isomerase activity;macrolide binding;peptidyl-prolyl cis-trans isomerase activity	cell part;integral to membrane;intrinsic to membrane;membrane;membrane part		FKBP_C	+	2	2	2	17.9	17.9	17.9	22.18	0	6.1983	280700000	27	2.17079	0.0136552	-0.742121	-2.33266	Q9NYL4;F8VU90	Q9NYL4;F8VU90	Peptidyl-prolyl cis-trans isomerase FKBP11;Peptidyl-prolyl cis-trans isomerase	FKBP11
24.7516	24.8145	24.4605	24.5655	24.6297	24.7087	25.2238	24.5587	24.5074	24.6867	24.6195	24.4372	biological regulation;biosynthetic process;carbon catabolite regulation of transcription;carbon catabolite repression of transcription;cell communication;cell cycle process;cellular biosynthetic process;cellular component organization;cellular component organization at cellular level;cellular component organization or biogenesis;cellular component organization or biogenesis at cellular level;cell…	binding;catalytic activity;cation binding;hydrolase activity;ion binding;metal ion binding;metallopeptidase activity;peptidase activity;peptidase activity, acting on L-amino acid peptides;transition metal ion binding;zinc ion binding	cell part;chromosome;condensed chromosome;condensed nuclear chromosome;cytoplasmic part;cytoskeletal part;early endosome;endomembrane system;endosomal part;endosome;endosome membrane;intracellular membrane-bounded organelle;intracellular non-membrane-bounded organelle;intracellular organelle;intracellular organelle part;intracellular part;membrane;membrane-bounded organelle;microtubule organizing…		Snf7		4	4	4	14.3	14.3	14.3	21.703	0	8.2878	477310000	15	0.0478611	0.956675	0.0171343	0.0753613	Q9HD42;F8VUA2;F8VVT7;F5H875	Q9HD42;F8VUA2;F8VVT7	Charged multivesicular body protein 1a	CHMP1A
26.0287	26.3506	25.7903	25.9152	25.6808	26.0336	26.3156	26.5632	26.4129	25.6291	26.2428	26.1615	cellular component organization;cellular component organization at cellular level;cellular component organization or biogenesis;cellular component organization or biogenesis at cellular level;cellular process;COPI coating of Golgi vesicle;establishment of localization;establishment of localization in cell;establishment of protein localization;Golgi transport vesicle coating;Golgi vesicle transpor…		cell part;COPI vesicle coat;cytoplasmic part;cytoplasmic vesicle part;cytosol;Golgi apparatus part;intracellular organelle part;intracellular part;macromolecular complex;membrane coat;membrane part;organelle part;protein complex;vesicle coat		Clat_adaptor_s		5	5	5	54.2	54.2	54.2	20.198	0	19.858	1196500000	101	0.830318	0.353162	0.254294	0.970178	P61923;F8VVA7;F8W651;F8VYZ4;F8VXB1;F8VUC5;F8W156;F8VYK5;F8VXR1;F8VYE0	P61923;F8VVA7;F8W651;F8VYZ4;F8VXB1;F8VUC5;F8W156	Coatomer subunit zeta-1	COPZ1
24.5112	24.7103	24.7557	24.0201	24.3756	23.7784	24.5734	25.0551	24.3889	24.4566	24.6571	24.5647		binding;nucleic acid binding;RNA binding;translation factor activity, nucleic acid binding;translation initiation factor activity			SUI1		8	8	8	49.5	49.5	49.5	22.092	0	31.258	452510000	66	0.709205	0.396877	0.257421	0.901685	O43583;F8VVL1	O43583;F8VVL1	Density-regulated protein	DENR
27.9769	27.8462	28.23	28.0741	27.9051	28.0493	27.319	27.3722	27.1961	27.3815	27.0448	26.6044	cellular metabolic process;cellular process;establishment of localization;generation of precursor metabolites and energy;metabolic process;transport	active transmembrane transporter activity;anion transmembrane transporter activity;inorganic anion transmembrane transporter activity;ion transmembrane transporter activity;phosphate ion carrier activity;phosphate ion transmembrane transporter activity;secondary active transmembrane transporter activity;substrate-specific transmembrane transporter activity;substrate-specific transporter activity;…	cell part;cytoplasmic part;integral to membrane;integral to plasma membrane;intracellular membrane-bounded organelle;intracellular organelle;intracellular organelle part;intracellular part;intrinsic to membrane;intrinsic to plasma membrane;membrane;membrane part;membrane-bounded organelle;mitochondrial inner membrane;mitochondrial membrane;mitochondrial part;mitochondrion;organelle;organelle inne…		Mito_carr	+	14	14	14	42	42	42	36.161	0	65.974	2775500000	166	4.1299	0	-0.860579	-3.68445	F8VVM2;Q00325;F8VWQ0;F8VZL5;F8VWR4	F8VVM2;Q00325	Phosphate carrier protein, mitochondrial	SLC25A3
26.5349	26.3073	27.0213	27.0585	25.8722	26.5706	26.6998	26.3478	26.7777	26.1914	25.958	26.5742	establishment of localization;establishment of protein localization;protein transport;transport	binding;catalytic activity;cation binding;hydrolase activity;hydrolase activity, acting on ester bonds;ion binding;metal ion binding;phosphatase activity;phosphoric ester hydrolase activity;phosphoserine phosphatase activity	cell part;cytoplasmic part;endosomal part;endosome;endosome membrane;intracellular membrane-bounded organelle;intracellular organelle;intracellular organelle part;intracellular part;membrane;membrane-bounded organelle;organelle;organelle membrane;organelle part		Metallophos_2		6	6	6	44	44	44	20.505	0	31.787	1593500000	146	0.25448	0.735153	-0.135995	-0.420288	Q9UBQ0;F8VXU5	Q9UBQ0;F8VXU5	Vacuolar protein sorting-associated protein 29	VPS29
24.0774	24.2282	24.562	24.3044	24.0544	24.219	24.4205	24.6521	21.1583	24.0543	24.3215	24.3928	acylglycerol catabolic process;acylglycerol metabolic process;biological regulation;carbohydrate metabolic process;catabolic process;cell cycle;cell division;cell surface receptor linked signaling pathway;cellular carbohydrate metabolic process;cellular catabolic process;cellular glucan metabolic process;cellular lipid catabolic process;cellular lipid metabolic process;cellular macromolecule meta…	binding;catalytic activity;cation binding;hydrolase activity;hydrolase activity, acting on ester bonds;ion binding;metal ion binding;phosphatase activity;phosphoprotein phosphatase activity;phosphoric ester hydrolase activity;protein serine/threonine phosphatase activity	cell division site part;cell part;chromosomal part;cleavage furrow;condensed chromosome kinetochore;cytoplasmic part;cytosol;histone methyltransferase complex;intracellular membrane-bounded organelle;intracellular non-membrane-bounded organelle;intracellular organelle;intracellular organelle part;intracellular part;kinetochore;macromolecular complex;membrane;membrane-bounded organelle;methyltrans…	Focal adhesion;Insulin signaling pathway;Long-term potentiation;Meiosis - yeast;Oocyte meiosis;Regulation of actin cytoskeleton;Vascular smooth muscle contraction	Metallophos		18	3	3	62.2	7.4	7.4	36.983	0	18.327	333830000	41	0.325679	0.572209	-0.407648	-0.631129	P36873;F8VYE8;F8VR82;F8W0W8;A0A087WYY5	P36873;F8VYE8;F8VR82;F8W0W8;A0A087WYY5	Serine/threonine-protein phosphatase PP1-gamma catalytic subunit;Serine/threonine-protein phosphatase	PPP1CC
28.2346	28.2336	28.5064	28.3688	28.2934	28.1832	28.0007	28.2541	28.0101	27.8445	28.0381	28.07	2'-deoxyribonucleotide metabolic process;ADP biosynthetic process;ADP metabolic process;AMP metabolic process;anatomical structure development;ATP metabolic process;biosynthetic process;brain development;cellular biosynthetic process;cellular metabolic process;cellular nitrogen compound biosynthetic process;cellular nitrogen compound metabolic process;cellular process;dATP metabolic process;deoxy…	adenyl nucleotide binding;adenyl ribonucleotide binding;adenylate kinase activity;ATP binding;binding;catalytic activity;kinase activity;nucleobase-containing compound kinase activity;nucleotide binding;nucleotide kinase activity;phosphotransferase activity, phosphate group as acceptor;purine nucleotide binding;purine ribonucleoside triphosphate binding;purine ribonucleotide binding;ribonucleotid…	cell part;cytoplasmic part;cytosol;intracellular organelle part;intracellular part;membrane;membrane-enclosed lumen;mitochondrial inner membrane;mitochondrial intermembrane space;mitochondrial membrane;mitochondrial part;organelle envelope lumen;organelle inner membrane;organelle membrane;organelle part	Purine metabolism	ADK;ADK_lid		21	21	21	82	82	82	26.477	0	112.79	4367700000	340	2.3808	0.105509	-0.267102	-1.54985	P54819;F8W1A4;F8VZG5;F8VY04;G3V213;F8VPP1	P54819;F8W1A4;F8VZG5;F8VY04	Adenylate kinase 2, mitochondrial;Adenylate kinase 2, mitochondrial, N-terminally processed;Adenylate kinase 2, mitochondrial	AK2
30.5635	30.3664	30.7124	30.7878	30.8098	30.6511	30.508	30.9038	30.5506	30.6648	30.7248	30.6959	cellular macromolecule metabolic process;cellular metabolic process;cellular nitrogen compound metabolic process;cellular process;establishment of localization;establishment of localization in cell;establishment of RNA localization;interaction with host;interspecies interaction between organisms;intracellular transport;macromolecule metabolic process;metabolic process;mRNA metabolic process;mRNA …	binding;DNA binding;nucleic acid binding;nucleotide binding;RNA binding;single-stranded DNA binding;single-stranded RNA binding;structure-specific DNA binding	catalytic step 2 spliceosome;cell part;cytoplasm;cytoskeleton;intermediate filament cytoskeleton;intracellular non-membrane-bounded organelle;intracellular organelle;intracellular organelle part;intracellular part;macromolecular complex;non-membrane-bounded organelle;nuclear part;nucleolus;nucleoplasm;organelle;organelle part;ribonucleoprotein complex;spliceosomal complex	Spliceosome	HnRNPA1;RRM_1		24	24	23	54.8	54.8	53.5	38.746	0	163.1	25971000000	574	0.111464	0.918483	0.026159	0.138763	P09651;F8W6I7;F8VZ49;Q32P51;F8VTQ5;F8W646;F8VYN5;H0YH80	P09651;F8W6I7;F8VZ49;Q32P51	Heterogeneous nuclear ribonucleoprotein A1;Heterogeneous nuclear ribonucleoprotein A1, N-terminally processed;Heterogeneous nuclear ribonucleoprotein A1-like 2	HNRNPA1;HNRNPA1L2
26.6439	26.9085	26.1799	26.496	26.3045	26.3902	26.5324	26.8825	26.5238	26.3364	26.3798	26.6667	binding of sperm to zona pellucida;cell recognition;cell-cell recognition;cellular process;cellular process involved in reproduction;reproductive process;sperm-egg recognition				DUF3697;UBA		16	16	16	23.2	23.2	23.2	114.53	0	79.879	1608400000	182	0.200033	0.822482	0.0664275	0.283825	Q14157;F8W726;Q5VU77;Q5VU79;Q5VU78;Q5VU81;Q5VU80;H0Y5H6;H7C2T8	Q14157;F8W726;Q5VU77	Ubiquitin-associated protein 2-like	UBAP2L
22.507	22.657	22.6739	22.2587	21.9894	22.5834	22.6331	23.1726	21.9903	22.2796	22.7587	22.533	apoptosis;biological regulation;cell cycle checkpoint;cell death;cellular component organization;cellular component organization at cellular level;cellular component organization or biogenesis;cellular component organization or biogenesis at cellular level;cellular macromolecule metabolic process;cellular metabolic process;cellular nitrogen compound metabolic process;cellular process;cellular res…	binding;cytokine receptor binding;peptide binding;peroxisome targeting sequence binding;polyubiquitin binding;protein binding;receptor binding;signal sequence binding;small conjugating protein binding;tumor necrosis factor receptor binding;tumor necrosis factor receptor superfamily binding;ubiquitin binding	BRCA1-A complex;BRISC complex;cell part;cytoplasm;intracellular organelle part;intracellular part;macromolecular complex;nuclear part;nuclear ubiquitin ligase complex;organelle part;protein complex;ubiquitin ligase complex		BRE		3	3	3	9.9	9.9	9.9	43.551	0	10.856	93263000	28	0.242942	0.755407	0.11634	0.389234	Q9NXR7;F8W733;C9J2G0;A0A075B7D2	Q9NXR7;F8W733;C9J2G0	BRCA1-A complex subunit BRE	BRE
24.6186	24.8789	24.5478	24.6514	24.1754	24.6499	24.5433	25.0247	24.6817	24.6726	24.8966	24.7188	anatomical structure homeostasis;biological regulation;biosynthetic process;cell cycle checkpoint;cell cycle phase;cell cycle process;cell proliferation;cellular biosynthetic process;cellular component organization;cellular component organization at cellular level;cellular component organization or biogenesis;cellular component organization or biogenesis at cellular level;cellular macromolecule b…	3'-5' exonuclease activity;binding;catalytic activity;cation binding;deoxyribonuclease activity;DNA binding;double-stranded DNA binding;endodeoxyribonuclease activity;endonuclease activity;exonuclease activity;hydrolase activity;hydrolase activity, acting on ester bonds;ion binding;manganese ion binding;metal ion binding;nuclease activity;nucleic acid binding;single-stranded DNA specific endodeox…	cell part;intracellular membrane-bounded organelle;intracellular organelle;intracellular organelle part;intracellular part;macromolecular complex;membrane-bounded organelle;Mre11 complex;nuclear part;nucleoplasm;nucleus;organelle;organelle part;protein complex	Homologous recombination;Non-homologous end-joining	Metallophos;Mre11_DNA_bind		13	13	13	25.1	25.1	25.1	80.592	0	21.958	448650000	67	0.741757	0.471531	0.169294	0.777278	P49959;F8W7U8;F5GXT0;F5H742;F5H256	P49959;F8W7U8	Double-strand break repair protein MRE11A	MRE11A
23.9722	24.13	24.0607	24.3815	25.0658	24.4656	23.9406	24.2882	24.664	24.4441	24.6406	24.4959	anatomical structure morphogenesis;axon cargo transport;axonogenesis;biological adhesion;biological regulation;cell adhesion;cell cycle arrest;cell cycle process;cell junction assembly;cell junction organization;cell motility;cell part morphogenesis;cell projection morphogenesis;cell projection organization;cell surface receptor linked signaling pathway;cell-substrate junction assembly;cellular c…	active transmembrane transporter activity;adenyl nucleotide binding;adenyl ribonucleotide binding;ATP binding;ATPase activity;ATPase activity, coupled;ATPase activity, coupled to movement of substances;ATPase activity, coupled to transmembrane movement of substances;binding;calcium ion binding;catalytic activity;cation binding;cytoskeletal protein binding;hydrolase activity;hydrolase activity, ac…	actin cytoskeleton;axon;axon part;basal plasma membrane;basement membrane;cell cortex;cell junction;cell leading edge;cell part;cell projection;cell projection part;cell-substrate junction;contractile fiber part;cytoplasm;cytoplasmic membrane-bounded vesicle;cytoplasmic part;cytoplasmic vesicle;cytoskeletal part;cytoskeleton;cytosol;endoplasmic reticulum membrane;endoplasmic reticulum part;envelo…		CH;EF_hand_5;GAS2;Plectin;Spectrin		10	10	8	2	2	1.6	860.65	0	13.807	318880000	24	0.128843	0.860187	0.0662912	0.223298	Q03001;F8W9J4;E9PEB9;E7ERU0;E9PHM6;F6QMI7;E7ETB9;Q6P0N6;Q5T0V7	Q03001;F8W9J4;E9PEB9;E7ERU0;E9PHM6;F6QMI7;E7ETB9	Dystonin	DST
25.6033	25.573	25.8267	25.6503	25.1789	25.3767	25.5224	25.6826	25.5942	25.679	25.5892	25.544	biological regulation;cellular component organization;cellular component organization or biogenesis;cellular membrane organization;cellular process;cellular response to stimulus;endocytosis;establishment of localization;membrane invagination;membrane organization;positive regulation of catalytic activity;positive regulation of GTPase activity;positive regulation of hydrolase activity;positive reg…	binding;enzyme activator activity;enzyme regulator activity;GTPase activating protein binding;GTPase activator activity;GTPase regulator activity;guanyl-nucleotide exchange factor activity;nucleoside-triphosphatase regulator activity;protein binding	cell part;cytoplasmic part;cytosol;endosome;intracellular;intracellular membrane-bounded organelle;intracellular organelle;intracellular part;membrane;membrane-bounded organelle;organelle		RasGAP;VPS9		16	16	16	14.7	14.7	14.7	164.98	0	32.356	789160000	94	0.299139	0.785313	0.067097	0.341669	Q14C86;F8W9S7;C9IZ08;B0QZ65;B4DGD8;H0Y4E7;H0Y7I9;A0A0A0MQV8;C9IZX9	Q14C86;F8W9S7;C9IZ08;B0QZ65;B4DGD8	GTPase-activating protein and VPS9 domain-containing protein 1	GAPVD1
20.8132	20.9985	20.8392	21.023	22.2226	21.2085	20.4905	21.6228	22.1926	20.9629	21.1557	21.0666		adenyl nucleotide binding;adenyl ribonucleotide binding;ATP binding;ATPase activity;ATPase activity, coupled;ATP-dependent helicase activity;binding;catalytic activity;helicase activity;hydrolase activity;hydrolase activity, acting on acid anhydrides;hydrolase activity, acting on acid anhydrides, in phosphorus-containing anhydrides;nucleic acid binding;nucleoside-triphosphatase activity;nucleotid…	cell part;intracellular non-membrane-bounded organelle;intracellular organelle;intracellular organelle part;intracellular part;non-membrane-bounded organelle;nuclear part;nucleolus;organelle;organelle part		DEAD;DUF4217;Helicase_C		3	3	3	6.9	6.9	6.9	94.086	0	5.1029	32719000	16	0.0726648	0.908276	0.0643651	0.152249	Q9H8H2;F8WAJ0	Q9H8H2;F8WAJ0	Probable ATP-dependent RNA helicase DDX31	DDX31
20.5416	22.3993	22.6851	23.0403	22.6505	22.5086	22.598	21.2476	22.7352	22.5875	22.5971	22.3939	cellular macromolecule metabolic process;cellular metabolic process;cellular process;cellular protein metabolic process;macromolecule metabolic process;macromolecule modification;metabolic process;peptidyl-amino acid modification;peptidyl-proline modification;primary metabolic process;protein folding;protein metabolic process;protein modification process;protein peptidyl-prolyl isomerization	binding;calcium ion binding;catalytic activity;cation binding;cis-trans isomerase activity;drug binding;FK506 binding;ion binding;isomerase activity;macrolide binding;metal ion binding;peptidyl-prolyl cis-trans isomerase activity	cell part;cytoplasmic part;endoplasmic reticulum;endoplasmic reticulum lumen;endoplasmic reticulum part;intracellular membrane-bounded organelle;intracellular organelle;intracellular organelle lumen;intracellular organelle part;intracellular part;membrane;membrane-bounded organelle;membrane-enclosed lumen;organelle;organelle lumen;organelle part		EF_hand_5;FKBP_C		3	3	3	15.4	15.4	15.4	30.009	0	7.1877	77804000	11	0.0461217	0.936577	0.0556485	0.105296	Q9Y680;F8WE12;H7BZJ4;F8WCU2;F8WBF2	Q9Y680;F8WE12;H7BZJ4	Peptidyl-prolyl cis-trans isomerase FKBP7;Peptidyl-prolyl cis-trans isomerase	FKBP7
24.1863	24.1825	23.5071	24.4862	23.216	24.2149	22.8938	22.7908	22.5046	22.9726	23.4182	22.2185	cellular metabolic process;cellular process;electron transport chain;generation of precursor metabolites and energy;metabolic process;mitochondrial electron transport, NADH to ubiquinone;oxidation-reduction process;respiratory electron transport chain;small molecule metabolic process	4 iron, 4 sulfur cluster binding;binding;catalytic activity;cation binding;coenzyme binding;cofactor binding;FMN binding;ion binding;iron-sulfur cluster binding;metal cluster binding;metal ion binding;NAD binding;NADH dehydrogenase (quinone) activity;NADH dehydrogenase (ubiquinone) activity;NADH dehydrogenase activity;nucleotide binding;oxidoreductase activity;oxidoreductase activity, acting on N…	cell part;cytoplasmic part;intracellular organelle part;intracellular part;macromolecular complex;membrane;membrane part;mitochondrial inner membrane;mitochondrial membrane;mitochondrial membrane part;mitochondrial part;mitochondrial respiratory chain complex I;NADH dehydrogenase complex;organelle inner membrane;organelle membrane;organelle part;protein complex;respiratory chain complex I	Alzheimer's disease;Huntington's disease;Oxidative phosphorylation;Parkinson's disease	Complex1_51K;NADH_4Fe-4S;SLBB	+	5	5	5	15.3	15.3	15.3	50.817	0	10.742	156040000	32	2.91685	0.000711111	-1.16578	-3.22728	P49821;G3V0I5;B4DE93;E9PPR0;E9PQP1;E9PMX3;E9PPD6;E9PJL9;E9PLC6;E9PPS5;H0YD04	P49821;G3V0I5;B4DE93;E9PPR0;E9PQP1;E9PMX3	NADH dehydrogenase [ubiquinone] flavoprotein 1, mitochondrial	NDUFV1
26.4839	26.4115	26.3524	26.2589	26.5325	26.1387	26.3237	26.5433	26.2307	26.0532	26.3105	26.4983	macromolecule metabolic process;metabolic process;primary metabolic process;protein metabolic process;proteolysis	aminopeptidase activity;binding;catalytic activity;cation binding;dipeptidyl-peptidase activity;exopeptidase activity;hydrolase activity;ion binding;metal ion binding;metallopeptidase activity;peptidase activity;peptidase activity, acting on L-amino acid peptides;transition metal ion binding;zinc ion binding	cell part;cytoplasm;intracellular membrane-bounded organelle;intracellular organelle;intracellular part;membrane;membrane-bounded organelle;nucleus;organelle;plasma membrane				21	21	21	50.6	50.6	50.6	82.588	0	191.98	1392700000	210	0.149767	0.889219	-0.0363579	-0.186983	Q9NY33;G3V1D3;G3V180;E9PQ14;E9PPK9;E9PKK8;E9PNX5;E9PQF2	Q9NY33;G3V1D3;G3V180	Dipeptidyl peptidase 3	DPP3
23.9396	23.9806	24.9666	24.8891	23.5532	24.5188	23.9087	24.518	24.2957	24.1856	24.2048	24.4521	biological regulation;carbohydrate metabolic process;carbohydrate transport;cell cycle;cell surface receptor linked signaling pathway;cellular process;cellular response to chemical stimulus;cellular response to cytokine stimulus;cellular response to organic substance;cellular response to stimulus;cytokine-mediated signaling pathway;establishment of localization;establishment of localization in ce…	nucleocytoplasmic transporter activity;transporter activity	cell part;cytoplasmic part;cytosol;intracellular organelle part;intracellular part;macromolecular complex;membrane part;nuclear part;Nup107-160 complex;organelle part;protein complex	RNA transport	Nup160		16	16	16	19.3	19.3	19.3	162.12	0	61.213	307390000	66	0.0686887	0.918158	-0.0471792	-0.13505	Q12769;G3V198;E9PR16;E9PSI3	Q12769;G3V198;E9PR16	Nuclear pore complex protein Nup160	NUP160
26.1661	26.0797	26.1232	26.3666	26.1405	26.1753	26.2417	26.432	26.2266	26.3147	26.2893	26.4875	apoptosis;biological regulation;cell death;cellular process;death;negative regulation of apoptosis;negative regulation of biological process;negative regulation of cell death;negative regulation of cellular process;negative regulation of programmed cell death;programmed cell death;regulation of apoptosis;regulation of biological process;regulation of cell death;regulation of cellular process;regu…		cell part;cytoplasm;intracellular membrane-bounded organelle;intracellular organelle;intracellular organelle part;intracellular part;macromolecular complex;membrane-bounded organelle;nuclear part;nucleus;organelle;organelle part;ribonucleoprotein complex;spliceosomal complex		API5		11	11	11	28.8	28.8	28.8	59.004	0	96.121	1364000000	158	1.61031	0.344528	0.156702	0.98401	Q9BZZ5;G3V1C3;E9PQK6;H0YER7	Q9BZZ5;G3V1C3	Apoptosis inhibitor 5	API5
24.901	24.7058	22.703	24.958	22.0112	24.706	24.5407	22.0863	24.5003	24.2244	21.9734	24.4953	anatomical structure development;biological regulation;cellular component assembly;cellular component organization;cellular component organization or biogenesis;cellular process;developmental process;establishment of localization;establishment of localization in cell;establishment of protein localization;exocytosis;inner ear development;macromolecular complex assembly;macromolecular complex subun…		basolateral plasma membrane;cell junction;cell part;cell-cell junction;cytoskeletal part;intracellular organelle part;intracellular part;membrane;membrane part;occluding junction;organelle part;plasma membrane part;postsynaptic density;postsynaptic membrane;synapse part;synaptic membrane;tight junction		L27;PDZ		5	5	5	25.9	25.9	25.9	21.834	0	5.4182	398510000	15	0.197997	0.727683	-0.360739	-0.432345	Q9NUP9;G3V1D4;Q9HAP6;O14910;H0YI92;H0YIA8	Q9NUP9;G3V1D4	Protein lin-7 homolog C	LIN7C
23.4228	23.7906	23.8636	23.5996	23.6424	23.7779	23.2072	23.376	23.4083	23.6064	23.3019	23.4486	biological regulation;biosynthetic process;cellular biosynthetic process;cellular macromolecule metabolic process;cellular metabolic process;cellular nitrogen compound metabolic process;cellular process;developmental process;macromolecule metabolic process;metabolic process;negative regulation of biological process;negative regulation of cell differentiation;negative regulation of cellular proces…	protein binding transcription factor activity;RNA polymerase II transcription cofactor activity;RNA polymerase II transcription factor binding transcription factor activity;transcription cofactor activity;transcription factor binding transcription factor activity	cell part;cytoplasmic part;Golgi apparatus;intracellular membrane-bounded organelle;intracellular organelle;intracellular organelle part;intracellular part;macromolecular complex;mediator complex;membrane-bounded organelle;nuclear part;nucleoplasm;nucleoplasm part;nucleus;organelle;organelle part;protein complex		Med15		3	3	3	5.8	5.8	5.8	86.753	0	5.4316	196930000	12	2.16325	0.102723	-0.291427	-1.56745	Q96RN5;G3V1P5;H7C308	Q96RN5;G3V1P5	Mediator of RNA polymerase II transcription subunit 15	MED15
23.3257	23.3317	22.1361	21.4788	23.1155	23.0269	23.1756	22.3932	23.2788	22.6539	23.2444	23.2118		binding;cation binding;ion binding;metal ion binding;nucleic acid binding;RNA binding;transition metal ion binding;zinc ion binding	cell part;cytoplasm;intracellular membrane-bounded organelle;intracellular organelle;intracellular organelle part;intracellular part;membrane-bounded organelle;nuclear body;nuclear part;nuclear speck;nucleoplasm part;nucleus;organelle;organelle part				3	3	3	4.8	4.8	4.8	82.875	0	5.3052	134670000	23	0.324883	0.615794	0.257167	0.5778	Q6PJT7;G3V256;G3V5I6;H0YJA2;G3V2X4;H0YJ87;A0A087WTC9;G3V3Y4	Q6PJT7;G3V256;G3V5I6;H0YJA2	Zinc finger CCCH domain-containing protein 14	ZC3H14
21.203	21.2206	21.688	21.5424	21.714	21.787	21.1722	21.6291	21.5435	20.5475	20.5495	21.6015	cellular process;establishment of localization;transport;vesicle-mediated transport		cell part;cytoplasmic part;endoplasmic reticulum;Golgi apparatus;intracellular membrane-bounded organelle;intracellular organelle;intracellular part;membrane-bounded organelle;organelle		TRAPP		1	1	1	12	12	12	17.983	0	24.756	38860000	41	0.788348	0.303207	-0.351919	-1.05503	Q86SZ2;G3V4C3;G3V2H7	Q86SZ2;G3V4C3;G3V2H7	Trafficking protein particle complex subunit 6B	TRAPPC6B
24.9157	23.4625	25.4974	25.8715	24.6178	25.1091	24.6342	24.068	24.2165	23.869	23.5467	23.8733	cellular macromolecule metabolic process;cellular metabolic process;cellular nitrogen compound metabolic process;cellular process;macromolecule metabolic process;metabolic process;ncRNA 3'-end processing;ncRNA metabolic process;ncRNA processing;nitrogen compound metabolic process;nucleic acid metabolic process;nucleobase-containing compound metabolic process;primary metabolic process;RNA 3'-end p…	binding;nucleic acid binding;RNA binding;tRNA binding	cell part;cytoplasmic part;intracellular organelle lumen;intracellular organelle part;intracellular part;membrane-enclosed lumen;mitochondrial matrix;mitochondrial part;organelle lumen;organelle part		PPR;PPR_2;PPR_3;WRW		4	4	2	6.3	6.3	3.1	84.109	0	11.09	316310000	37	1.39308	0.0501062	-0.877687	-1.85539	G3V325;C9JJT5;C9JU26;O75127	G3V325;C9JJT5;C9JU26		ATP5J2-PTCD1;ATP5J2
25.1285	25.4809	25.1143	24.8315	24.8226	24.7483	25.1092	24.9557	24.6808	24.7906	24.8774	25.0127	anatomical structure development;cellular macromolecule metabolic process;cellular metabolic process;cellular process;cellular protein metabolic process;developmental process;macromolecule metabolic process;macromolecule modification;metabolic process;nervous system development;phosphate-containing compound metabolic process;phosphorus metabolic process;phosphorylation;primary metabolic process;p…	enzyme activator activity;enzyme inhibitor activity;enzyme regulator activity;kinase inhibitor activity;kinase regulator activity;molecular transducer activity;protein kinase inhibitor activity;protein kinase regulator activity;signal transducer activity	cell part;intracellular		Cofilin_ADF		6	6	6	56.3	56.3	56.3	16.713	0	38.763	521070000	52	0.410969	0.673202	-0.116621	-0.508669	P60983;G3V4P8;O60234;M0QYG8;M0R1D2;M0R0C1;M0QYJ8;G3V3X4	P60983;G3V4P8	Glia maturation factor beta	GMFB
25.2473	25.0272	25.8881	26.0846	24.8816	25.2734	25.6261	25.6723	25.1836	25.2431	25.3512	25.4438	anaphase-promoting complex-dependent proteasomal ubiquitin-dependent protein catabolic process;biological regulation;biosynthetic process;blood coagulation;catabolic process;cation transport;cell cycle phase;cell cycle process;cell division;cellular biosynthetic process;cellular catabolic process;cellular component organization;cellular component organization at cellular level;cellular component …	adenyl nucleotide binding;adenyl ribonucleotide binding;ATP binding;binding;catalytic activity;cation binding;cyclin binding;cyclin-dependent protein kinase activity;ion binding;kinase activity;metal ion binding;nucleotide binding;phosphotransferase activity, alcohol group as acceptor;protein binding;protein kinase activity;protein serine/threonine kinase activity;purine nucleotide binding;purine…	Cajal body;cell part;centrosome;chromosomal part;chromosome;chromosome, telomeric region;condensed chromosome;cyclin-dependent protein kinase holoenzyme complex;cytoplasmic part;cytoskeletal part;cytosol;endosome;intracellular membrane-bounded organelle;intracellular non-membrane-bounded organelle;intracellular organelle;intracellular organelle part;intracellular part;macromolecular complex;membr…	Cell cycle;Measles;Oocyte meiosis;p53 signaling pathway;Pathways in cancer;Progesterone-mediated oocyte maturation;Prostate cancer;Small cell lung cancer	Pkinase		14	12	11	55.7	49.3	49.3	33.929	0	21.13	710100000	104	0.0324645	0.959957	0.0196829	0.0630194	P24941;G3V5T9;E7ESI2;G3V317	P24941;G3V5T9;E7ESI2	Cyclin-dependent kinase 2	CDK2
22.7935	22.9789	22.8314	23.7304	23.1994	23.2415	23.0265	23.2603	23.3048	22.8091	23.3109	23.3076	biological regulation;cellular macromolecule metabolic process;cellular metabolic process;cellular process;cellular protein metabolic process;dephosphorylation;macromolecule metabolic process;macromolecule modification;metabolic process;phosphate-containing compound metabolic process;phosphorus metabolic process;positive regulation of biological process;positive regulation of biosynthetic process…		cell part;cytoplasm;cytoplasmic part;cytoskeletal part;intracellular membrane-bounded organelle;intracellular organelle;intracellular organelle part;intracellular part;macromolecular complex;membrane-bounded organelle;microtubule organizing center;nucleus;organelle;organelle part;protein complex;protein phosphatase 4 complex;protein serine/threonine phosphatase complex		SMK-1		6	6	6	9.5	9.5	9.5	95.367	0	13.074	145510000	32	0.0912109	0.908905	0.0406659	0.153324	Q6IN85;G3V5Z3;G3V5A2;H0YIY8;H0YJN6	Q6IN85;G3V5Z3;G3V5A2;H0YIY8	Serine/threonine-protein phosphatase 4 regulatory subunit 3A	SMEK1
24.4427	23.8187	24.5753	25.0269	24.5237	24.8069	24.611	24.7484	24.4162	24.6765	24.8418	24.9593	anatomical structure morphogenesis;axon guidance;biological adhesion;biological regulation;cell adhesion;cell migration;cell morphogenesis;cell morphogenesis involved in differentiation;cell motility;cell-substrate adhesion;cellular component morphogenesis;cellular component movement;cellular component organization;cellular component organization or biogenesis;cellular developmental process;cellu…	binding;extracellular matrix structural constituent;glycolipid binding;glycosphingolipid binding;lipid binding;sphingolipid binding;structural molecule activity	cell part;cytoplasmic part;extracellular matrix part;extracellular membrane-bounded organelle;extracellular organelle;extracellular region part;extracellular space;extracellular vesicular exosome;intracellular part;laminin complex;laminin-1 complex;laminin-10 complex;laminin-2 complex;laminin-8 complex;macromolecular complex;membrane part;membrane-bounded organelle;membrane-bounded vesicle;organe…	Amoebiasis;ECM-receptor interaction;Focal adhesion;Pathways in cancer;Small cell lung cancer;Toxoplasmosis	Laminin_EGF;Laminin_N		12	12	12	9.9	9.9	9.9	198.04	0	98.009	375270000	66	0.443182	0.580026	0.176514	0.621171	P07942;G3XAI2;E7EPA6	P07942;G3XAI2	Laminin subunit beta-1	LAMB1
24.8156	25.4267	25.8021	24.9719	25.1121	24.934	24.8591	25.448	24.9186	24.8359	25.1208	25.1923	actin cytoskeleton organization;actin filament-based process;cellular component organization;cellular component organization at cellular level;cellular component organization or biogenesis;cellular component organization or biogenesis at cellular level;cellular process;cytoskeleton organization;organelle organization				Profilin		7	7	3	53.2	53.2	9.6	20.787	0	28.024	649340000	68	0.268848	0.74278	-0.114611	-0.409421	G5E9Q6;C9J0J7;C9JQ45;C9J2N0;C9J5V8;F2Z3G0	G5E9Q6;C9J0J7;C9JQ45	Profilin	PFN2
25.0485	24.7705	25.4801	25.6722	24.7364	25.1436	24.834	24.7778	24.5432	24.7036	24.5237	24.2345	apoptosis;cell death;cellular process;death;programmed cell death		cell part;integral to membrane;intrinsic to membrane;membrane part		CLPTM1	+	4	4	4	11.7	11.7	11.7	62.228	0	15.981	427190000	52	1.90077	0.0402041	-0.539079	-1.94183	Q96KA5;G5E9Z2	Q96KA5;G5E9Z2	Cleft lip and palate transmembrane protein 1-like protein	CLPTM1L
25.0042	25.2259	24.6724	25.1295	24.7779	25.3234	25.2527	25.4744	25.4743	25.0213	25.2927	25.3237	anatomical structure development;biological regulation;cell development;cellular component assembly;cellular component assembly at cellular level;cellular component organization;cellular component organization at cellular level;cellular component organization or biogenesis;cellular component organization or biogenesis at cellular level;cellular developmental process;cellular macromolecular comple…	binding;BRE binding;mRNA binding;nucleic acid binding;nucleotide binding;RNA binding;translation regulator activity;translation regulator activity, nucleic acid binding;translation repressor activity;translation repressor activity, nucleic acid binding	cell part;cytoplasm;intracellular membrane-bounded organelle;intracellular organelle;intracellular part;macromolecular complex;membrane-bounded organelle;nucleus;organelle;ribonucleoprotein complex		RRM_1		10	10	10	31.7	31.7	31.7	52.063	0	26.182	598230000	70	1.33795	0.203383	0.284295	1.26472	Q92879;G5EA30;E9PQK4;E9PSH0;E9PKU1;F5H4Y5;F5H0D8;O95319;E9PKA1;V9GYD9;Q5VZZ6;A0A0J9YX66;E9PC62;A0A0J9YXJ0	Q92879;G5EA30	CUGBP Elav-like family member 1	CELF1
25.5402	25.7096	26.4008	26.203	25.2417	25.7846	25.7513	25.9402	25.9602	25.627	25.4925	25.8314	antigen processing and presentation;antigen processing and presentation of exogenous antigen;antigen processing and presentation of exogenous peptide antigen;antigen processing and presentation of exogenous peptide antigen via MHC class II;antigen processing and presentation of peptide antigen;antigen processing and presentation of peptide antigen via MHC class I;antigen processing and presentati…	binding;cation binding;ion binding;metal ion binding;transition metal ion binding;zinc ion binding	cell part;COPII vesicle coat;cytoplasmic part;cytoplasmic vesicle part;cytosol;endoplasmic reticulum membrane;endoplasmic reticulum part;Golgi apparatus part;Golgi membrane;intracellular membrane-bounded organelle;intracellular organelle;intracellular organelle part;intracellular part;macromolecular complex;membrane;membrane coat;membrane part;membrane-bounded organelle;nucleus;organelle;organell…	Protein processing in endoplasmic reticulum	Gelsolin;Sec23_BS;Sec23_helical;Sec23_trunk;zf-Sec23_Sec24		18	18	16	24.3	24.3	22.9	118.32	0	41.7	941380000	158	0.0903722	0.904118	-0.046229	-0.159723	P53992;G5EA31	P53992;G5EA31	Protein transport protein Sec24C	SEC24C
23.1873	23.1937	23.5819	23.0897	22.8109	23.1231	23.0249	23.2646	23.4521	23.2464	23.0447	23.4197	anaphase-promoting complex-dependent proteasomal ubiquitin-dependent protein catabolic process;biological regulation;catabolic process;cell cycle checkpoint;cell cycle process;cell division;cell proliferation;cellular catabolic process;cellular macromolecule catabolic process;cellular macromolecule metabolic process;cellular metabolic process;cellular process;cellular protein metabolic process;ma…		anaphase-promoting complex;cell part;centrosome;cullin-RING ubiquitin ligase complex;cytoplasmic part;cytoskeletal part;cytosol;intracellular membrane-bounded organelle;intracellular non-membrane-bounded organelle;intracellular organelle;intracellular organelle part;intracellular part;macromolecular complex;membrane-bounded organelle;microtubule;microtubule organizing center;non-membrane-bounded …	Cell cycle;Cell cycle - yeast;Meiosis - yeast;Oocyte meiosis;Progesterone-mediated oocyte maturation;Ubiquitin mediated proteolysis	TPR_1;TPR_2		6	6	6	12.9	12.9	12.9	91.866	0	14.028	145930000	21	0.2604	0.783669	0.077638	0.34476	P30260;G5EA36;I3L394;I3L3H6;F6QPS0;I3L2Z8;I3L328	P30260;G5EA36	Cell division cycle protein 27 homolog	CDC27
29.2739	29.2618	29.3791	29.3216	29.1057	29.2579	29.262	29.6049	29.2819	29.3949	29.2102	29.3176	biological regulation;cellular macromolecule metabolic process;cellular metabolic process;cellular nitrogen compound metabolic process;cellular process;macromolecule metabolic process;metabolic process;mRNA metabolic process;mRNA processing;nitrogen compound metabolic process;nuclear mRNA splicing, via spliceosome;nucleic acid metabolic process;nucleobase-containing compound metabolic process;pri…	binding;nucleic acid binding;nucleotide binding;poly(U) RNA binding;poly-pyrimidine tract binding;RNA binding;single-stranded RNA binding	actin cytoskeleton;catalytic step 2 spliceosome;cell part;cytoplasm;cytoskeleton;intracellular membrane-bounded organelle;intracellular non-membrane-bounded organelle;intracellular organelle;intracellular organelle part;intracellular part;macromolecular complex;membrane-bounded organelle;non-membrane-bounded organelle;nuclear part;nucleoplasm;nucleus;organelle;organelle part;ribonucleoprotein com…		RRM_1;zf-RNPHF		19	19	10	55.7	55.7	32.7	49.229	0	323.31	10531000000	465	0.553985	0.703553	0.0785866	0.465853	P31943;G8JLB6;E9PCY7;D6RIU0;D6RBM0;D6RFM3;E5RGV0;D6RIT2;H0YB39;E7EQJ0;D6RAM1;D6R9T0;D6RDU3;D6RJ04;D6RIH9;E7EN40;H0YBD7;D6RDL0;H0YBG7;D6RF17;D6R9D3;E5RJ94;H0YAQ2	P31943;G8JLB6;E9PCY7;D6RIU0;D6RBM0;D6RFM3	Heterogeneous nuclear ribonucleoprotein H;Heterogeneous nuclear ribonucleoprotein H, N-terminally processed	HNRNPH1
22.7257	22.7864	22.576	22.9489	22.6699	22.6793	23.0233	22.9309	22.9232	23.0582	22.7801	23.4635	biological regulation;cellular macromolecule metabolic process;cellular metabolic process;cellular process;cellular protein metabolic process;developmental process;endosome transport;establishment of localization;establishment of localization in cell;establishment of protein localization;I-kappaB phosphorylation;intracellular transport;macromolecule metabolic process;macromolecule modification;me…	binding;leucine zipper domain binding;LRR domain binding;protein binding;protein domain specific binding	cell part;cytoplasmic part;cytosolic part;Golgi apparatus part;Golgi membrane;IkappaB kinase complex;intracellular organelle part;intracellular part;macromolecular complex;membrane;organelle membrane;organelle part;presynaptic membrane;protein complex;synapse part;synaptic membrane		Cast;RBD-FIP		6	6	5	7.3	7.3	6.1	128.08	0	15.645	134110000	17	1.6911	0.135873	0.298846	1.43301	Q8IUD2;G8JLD3;X6RM00;X6RLX0;K7EPD6;A0A0U1RQN0;K7EPP6;A0A0U1RQM4;H7C4G9	Q8IUD2;G8JLD3;X6RM00;X6RLX0;K7EPD6;A0A0U1RQN0	ELKS/Rab6-interacting/CAST family member 1	ERC1
26.5316	26.7802	27.0037	26.9058	26.5526	26.6827	26.7009	27.1168	27.1298	26.7296	26.7261	26.9543	anatomical structure morphogenesis;apoptotic mitochondrial changes;biological regulation;catabolic process;cell part morphogenesis;cellular catabolic process;cellular component assembly;cellular component assembly at cellular level;cellular component disassembly;cellular component disassembly at cellular level;cellular component disassembly involved in apoptosis;cellular component morphogenesis;c…	binding;catalytic activity;GTP binding;GTPase activity;guanyl nucleotide binding;guanyl ribonucleotide binding;hydrolase activity;hydrolase activity, acting on acid anhydrides;hydrolase activity, acting on acid anhydrides, in phosphorus-containing anhydrides;nucleoside-triphosphatase activity;nucleotide binding;purine nucleotide binding;purine ribonucleoside triphosphate binding;purine ribonucleo…	cell part;cytoplasmic part;cytoskeletal part;cytosol;endomembrane system;Golgi apparatus;intracellular membrane-bounded organelle;intracellular organelle;intracellular organelle part;intracellular part;macromolecular complex;membrane;membrane-bounded organelle;microbody;microtubule;mitochondrial membrane;mitochondrial outer membrane;mitochondrial part;organelle;organelle membrane;organelle outer …	Bacterial invasion of epithelial cells;Endocrine and other factor-regulated calcium reabsorption;Endocytosis;Fc gamma R-mediated phagocytosis	Dynamin_M;Dynamin_N;GED		29	29	29	54.9	54.9	54.9	81.876	0	250.2	1858900000	356	0.672311	0.521001	0.150169	0.705669	O00429;G8JLD5;F8VZ52;B4DPZ9;F8W1W3;F8VUJ9;B4DDQ3;F8VR28;F8VYL3;H0YHY4;H0YI79	O00429;G8JLD5	Dynamin-1-like protein	DNM1L
23.0905	23.1227	24.7825	23.7436	23.1464	23.1481	23.1221	23.1437	22.6939	23.2385	22.8616	22.8564	alcohol metabolic process;biosynthetic process;carbohydrate biosynthetic process;carbohydrate metabolic process;cellular biosynthetic process;cellular carbohydrate metabolic process;cellular lipid metabolic process;cellular macromolecule metabolic process;cellular metabolic process;cellular nitrogen compound metabolic process;cellular process;cellular protein metabolic process;C-terminal protein …	alcohol binding;binding;carbohydrate binding;catalytic activity;dolichyl-phosphate beta-D-mannosyltransferase activity;dolichyl-phosphate-mannose-protein mannosyltransferase activity;mannose binding;mannosyltransferase activity;monosaccharide binding;sugar binding;transferase activity;transferase activity, transferring glycosyl groups;transferase activity, transferring hexosyl groups	cell part;cytoplasmic part;dolichol-phosphate-mannose synthase complex;endoplasmic reticulum membrane;endoplasmic reticulum part;intracellular organelle part;intracellular part;macromolecular complex;mannosyltransferase complex;membrane;membrane part;organelle membrane;organelle part;protein complex	N-Glycan biosynthesis	Glycos_transf_2		4	4	4	21.2	21.2	21.2	29.634	0	9.3633	146950000	18	0.994366	0.174	-0.519619	-1.33937	O60762;Q5QPK2;H0Y368;Q5QPJ9	O60762;Q5QPK2;H0Y368;Q5QPJ9	Dolichol-phosphate mannosyltransferase subunit 1	DPM1
22.9765	24.048	19.9592	23.4234	23.1348	23.3104	23.2536	22.8396	23.6604	23.2995	22.8607	23.0833	biological regulation;cellular process;cellular response to stimulus;intracellular signal transduction;regulation of biological process;regulation of cellular process;response to stimulus;signal transduction;small GTPase mediated signal transduction	binding;GTP binding;guanyl nucleotide binding;guanyl ribonucleotide binding;nucleotide binding;purine nucleotide binding;purine ribonucleoside triphosphate binding;purine ribonucleotide binding;ribonucleotide binding	cell part;centrosome;cytoplasm;cytoplasmic part;cytoskeletal part;intracellular;intracellular membrane-bounded organelle;intracellular non-membrane-bounded organelle;intracellular organelle;intracellular organelle part;intracellular part;membrane-bounded organelle;microtubule organizing center;non-membrane-bounded organelle;nucleus;organelle;organelle part		Miro;Ras		3	3	3	4.3	4.3	4.3	79.548	0	3.3592	163340000	22	0.247003	0.673554	0.357483	0.508759	Q3YEC7;H0Y4Z8;F2Z2T0;Q8WYT4;G3V154	Q3YEC7;H0Y4Z8;F2Z2T0	Rab-like protein 6	RABL6
[truncated: 2,070 more rows]

## Sheet: sign. reg. proteins
HeLa cells treated with Zelkovamycin for 16 h; significantly regulated proteins; student's-test: permutation-based FDR = 0.01, s0 = 0.1, 250 randomizations
DMSO						20 µM Zelkovamycin
LFQ intensity 01	LFQ intensity 02	LFQ intensity 03	LFQ intensity 04	LFQ intensity 05	LFQ intensity 06	LFQ intensity 07	LFQ intensity 08	LFQ intensity 09	LFQ intensity 10	LFQ intensity 11	LFQ intensity 12	C: KEGG name	C: Pfam	C: GOBP name	C: GOMF name	C: GOCC name	C: Student's t-test Significant Zelko Gibco_DMSO Gibco	N: Peptides	N: Razor + unique peptides	N: Unique peptides	N: Sequence coverage [%]	N: Unique + razor sequence coverage [%]	N: Unique sequence coverage [%]	N: Mol. weight [kDa]	N: Q-value	N: Score	N: Intensity	N: MS/MS Count	N: -Log Student's t-test p-value Zelko Gibco_DMSO Gibco	N: Student's t-test q-value Zelko Gibco_DMSO Gibco	N: Student's t-test Difference Zelko Gibco_DMSO Gibco	N: Student's t-test Test statistic Zelko Gibco_DMSO Gibco	T: Protein IDs	T: Majority protein IDs	T: Protein names	T: Gene names
[truncated: 106 more rows]

## Sheet: mitochondrial annotated, reg.
significantly down-regulated proteins that are annotated to be localized in mitochondria or interact with mitochondrial function
DMSO						20 µM Zelkovamycin
[truncated: 56 more rows]
